# Supplementary material for: Circulation of four Anaplasma phagocytophilum ecotypes in Europe
Source: Parasit Vectors. 2014 Aug 15;7:365. doi: 10.1186/1756-3305-7-365 (PMC4153903; doi:10.1186/1756-3305-7-365)
Supplement: Supplementary file 1 — Additional file 1: Table S1: DNA sequences and epidemiological data used for this study. (XLSX 53 KB) [file 13071_2014_1562_MOESM1_ESM.xlsx]

## Sheet: Sheet1
Key	Source	Country	Ecotype	host
IRmerel11	bird	Belgium	4	bird	GGTATGCAGTTTGATCGCGGATATCTTTCGCCTTACTTTGTTACGAATGCTGAAAAGATGCTGGTGGAATTTGAAAATCCATACATATTCCTTACTGAAAAGAAGATTAATCTTGTACAGAGCATTTTACCAATATTAGAAAACGTTGCGAGAGCTGGTAGGCCATTGCTCATTATAGCTGAAGATGTTGAAGGTGAGGCTCTGAGCACACTTGTTCTAAATAAGCTACGTGGTGGGCTTCAAGTTGCTGCTGTGAAGGCGCCTGGTTTCGGTGATAGAAGGAAAGACATGCTAGGCGATATTGCTGTAATAGTAGGCGCTAAGTATGTAGTAAATGATGAGCTTGCTGTTAAGATGGAAGATATCGCTCTAAGCGATTTGGGTACTGCCAAGAGCGTG…
IF8	bird	Belgium	4	bird	TGATCGCGGATATCTTTCGCCTTACTTTGTTACGAATGCTGAAAAGATGCTGGTGGAATTTGAAAATCCATACATATTCCTTACTGAAAAGAAGATTAATCTTGTACAGAGCATTTTACCAATATTAGAAAACGTTGCGAGAGCTGGTAGGCCATTGCTCATTATAGCTGAAGATGTTGAAGGTGAGGCTCTGAGCACACTTGTTCTAAATAAGCTACGTGGTGGGCTTCAAGTTGCTGCTGTGAAGGCGCCTGGTTTCGGTGATAGAAGGAAAGACATGCTAGGCGATATTGCTGTAATAGTAGGCGCTAAGTATGTAGTAAATGATGAGCTTGCTGTTAAGATGGAAGATATCGCTCTAAGCGATTTGGGTACTGCCAAGAGCGTGCGCATCACTAA…
IFmerel12	bird	Belgium	4	bird	TGATCGCGGATATCTTTCGCCTTACTTTGTTACGAATGCTGAAAAGATGCTGGTGGAATTTGAAAATCCATACATATTCCTTACTGAAAAGAAGATTAATCTTGTACAGAGCATTTTACCAATATTAGAAAACGTTGCGAGAGCTGGTAGGCCATTGCTCATTATAGCTGAAGATGTTGAAGGTGAGGCTCTGAGCACACTTGTTCTAAATAAGCTACGTGGTGGGCTTCAAGTTGCTGCTGTGAAGGCGCCTGGTTTCGGTGATAGAAGGAAAGACATGCTAGGCGATATTGCTGTAATAGTAGGCGCTAAGTATGTAGTAAATGATGAGCTTGCTGTTAAGATGGAAGATATCGCTCTAAGCGATTTGGGTACTGCCAAGAGCGTGCGCATCACTAA…
IRmerel14	bird	Belgium	4	bird	ATCGCGGATATCTTTCGCCTTACTTTGTTACGAATGCTGAAAAGATGCTGGTGGAATTTGAAAATCCATACATATTCCTTACTGAAAAGAAGATTAATCTTGTACAGAGCATTTTACCAATATTAGAAAACGTTGCGAGAGCTGGTAGGCCATTGCTCATTATAGCTGAAGATGTTGAAGGTGAGGCTCTGAGCACACTTGTTCTAAATAAGCTACGTGGTGGGCTTCAAGTTGCTGCTGTGAAGGCGCCTGGTTTCGGTGATAGAAGGAAAGACATGCTAGGCGATATTGCTGTAATAGTAGGCGCTAAGTATGTAGTAAATGATGAGCTTGCTGTTAAGATGGAAGATATCGCTCTAAGCGATTTGGGTACTGCCAAGAGCGTGCGCATCACTAAAG…
IRmerel32	bird	Belgium	4	bird	TGATCGCGGATATCTTTCGCCTTACTTTGTTACGAATGCTGAAAAGATGCTGGTGGAATTTGAAAATCCATACATATTCCTTACTGAAAAGAAGATTAATCTTGTACAGAGCATTTTACCAATATTAGAAAACGTTGCGAGAGCTGGTAGGCCATTGCTCATTATAGCTGAAGATGTTGAAGGTGAGGCTCTGAGCACACTTGTTCTAAATAAGCTACGTGGTGGGCTTCAAGTTGCTGCTGTGAAGGCGCCTGGTTTCGGTGATAGAAGGAAAGACATGCTAGGCGATATTGCTGTAATAGTAGGCGCTAAGTATGTAGTAAATGATGAGCTTGCTGTTAAGATGGAAGATATCGCTCTAAGCGATTTGGGTACTGCCAAGAGCGTGCGCATCACTAA…
IRmerel118	bird	Belgium	4	bird	TGATCGCGGATATCTTTCGCCTTACTTTGTTACGAATGCTGAAAAGATGCTGGTGGAATTTGAAAATCCATACATATTCCTTACTGAAAAGAAGATTAATCTTGTACAGAGCATTTTACCAATATTAGAAAACGTTGCGAGAGCTGGTAGGCCATTGCTCATTATAGCTGAAGATGTTGAAGGTGAGGCTCTGAGCACACTTGTTCTAAATAAGCTACGTGGTGGGCTTCAAGTTGCTGCTGTGAAGGCGCCTGGTTTCGGTGATAGAAGGAAAGACATGCTAGGCGATATTGCTGTAATAGTAGGCGCTAAGTATGTAGTAAATGATGAGCTTGCTGTTAAGATGGAAGATATCGCTCTAAGCGATTTGGGTACTGCCAAGAGCGTGCGCATCACTAA…
KF031393	tick nymph fed on bird	Italy	4	bird	GAGGTGTTAGATAAGTCTATTAGGGAGGTAGTACGTATCCTAGAAGATGCAGTTGGTTGTACTGCTGGTCCTAAAGGCCTCACTGTAGCGATTAGTAAGCCTTATGGGTCGCCAGAGATCACAAAGGATGGCTACAAGGTAATGAAGAGTATAAAGCCTGAAGAACCACTGGCTGCCGCTATAGCGAGCATCATTACTCAGAGTGCTTCTCAGTGTAATGATAAGGTGGGAGATGGAACTACTACATGCTCCATACTGACAGCAAAGGTAATTGAAGAAGTCTCAAAAGCGAAAGCTGCGGGGTCTGATATTGTTAGCATAAAGAATGGTATTCTCAAGGCTAAGGAAGCGGTTCTTACAGCGCTTATGTCTATGAGACGTGAAGTAGAAGAAGACGAA…
JX082323	larva feeding on Turdus merula	Switzerland	4	bird	CTGGCTGCCGCTATAGCGAGCATCATTACTCAGAGTGCTTCTCAGTGTAATGATAAGGTGGGAGATGGAACTACTACATGCTCCATACTGACAGCAAAGGTAATTGAAGAAGTCTCAAAAGCGAAAGCTGCGGGGTCTGATATTGTTAGCATAAAGAATGGTATTCTCAAGGCTAAGGAAGCGGTTCTTACAGCGCTTATGTCTATGAGACGTGAAGTAGAAGAAGACGAAATTGCACAAGTTGCAACATTGTCTGCAAATGGAGACAAGAATATAGGAAGTAAGATTGCACAGTGTGTTAAAGAAGTCGGTAAAGACGGTGTTATAACTGTTGAAGAAAGCAAGGGCTTCAAGGATCTAGAAGTTGAAAAGACTGATGGTATGCAGTTTGATCGCGGA…
EU860087	cow	France	1	cattle	TACGCATCCTAGAAGATGCAGTTGGTTGTACTGCTGGTCCTAAAGGCCTCACTGTAGCGATTAGTAAGCCTTATGGGTCGCCAGAGATCACAAAGGATGGCTACAAGGTAATGAAGAGTATAAAGCCTGAAGAACCACTGGCTGCCGCTATAGCGAGCATCATTACTCAGAGTGCTTCTCAGTGTAATGATAAGGTGGGAGATGGAACTACTACATGCTCCATACTAACAGCAAAAGTGATTGAAGAAGTCTCAAAAGCGAAAGCTGCTGGATCTGATATTGTTAGCATAAAGAATGGTATTCTCAAGGCTAAGGAAGCGGTTCTCACAGCGCTTATGTCTATGAGACGTGAAGTAGAAGAAGACGAAATTGCACAAGTTGCAACATTGTCTGCAAATG…
EU860091	cow	France	1	cattle	AAGTCTCAAAAGCGAAAGCTGCTGGATCTGATATTGTTAGCATAAAGAATGGTATTCTCAAGGCTAAGGAAGCGGTTCTTACAGCGCTTATGTCTATGAGACGTGAAGTAGAAGAAGACGAAATTGCACAAGTTGCAACATTGTCTGCAAATGGAGACAAGAACATAGGAAGTAAGATTGCACAGTGTGTTAAAGAAGTCGGTAAAGACGGTGTTATAACTGTTGAAGAAAGCAAAGGCTTCAAGGATCTAGAAGTTGAAAAGACTGATGGTATGCAGTTTGATCGCGGATATCTTTCGCCTTACTTTGTTACAAATGCTGAAAAAATGCTGGTGGAATTTGAAAATCCATACATATTCCTTACTGAAAAGAAGATTAATCTTGTACAAAGCATTCTAC…
GQ452230	Bos taurus (cattle)	Germany	1	cattle	GGATATCTTTCGCCTTACTTTGTTACAAATGCTGAAAAAATGCTGGTGGAATTTGAAAATCCATACATATTCCTTACTGAAAAGAAGATTAATCTTGTACAAAGCATTCTACCAATCTTAGAAAACGTTGCACGGTCTGGAAGACCATTGCTCATCATAGCTGAAGACGTTGAAGGTGAAGCTCTGAGCACGCTTGTACTCAATAAGCTCCGTGGTGGCCTTCAAGTTGCTGCTGTAAAGGCGCCTGGTTTCGGTGACAGGAGAAAAGACATGCTTGGCGATATTGCTGTAATAGTAGGCGCTAAGTATGTAGTAAATGACGAGCTTGCTGTTAAGATGGAAGATATCGCTCTAAGCGATCTTGGTACTGCTAAGAGCGTACGCATCACAAAAGACGCA…
GQ452232	Bos taurus (cattle)	Germany	1	cattle	GGATATCTTTCGCCTTACTTTGTTACAAATGCTGAAAAAATGCTGGTGGAATTTGAAAATCCATACATATTCCTTACTGAAAAGAAGATTAATCTTGTACAAAGCATTCTACCAATCTTAGAAAACGTTGCACGGTCTGGAAGACCATTGCTCATCATAGCTGAAGACGTTGAAGGTGAAGCTCTGAGCACGCTTGTACTCAATAAGCTCCGTGGTGGCCTTCAAGTTGCTGCTGTAAAGGCGCCTGGTTTCGGTGACAGGAGAAAAGACATGCTTGGCGATATTGCTGTAATAGTAGGCGCTAAGTATGTAGTAAATGACGAGCTTGCTGTTAAGATGGAAGACATCGCTCTAAGCGATCTTGGTACTGCTAAGAGCGTACGCATCACAAAAGACGCA…
GQ452228	Bos taurus (cattle)	Switzerland	1	cattle	GGATATCTTTCGCCTTACTTTGTTACAAATGCTGAAAAAATGCTGGTGGAATTTGAAAATCCATACATATTCCTTACTGAAAAGAAGATTAATCTTGTACAAAGCATTCTACCAATCTTAGAAAACGTTGCACGGTCTGGAAGACCATTGCTCATCATAGCTGAAGACGTTGAAGGTGAAGCTCTTAGCACGCTTGTACTCAATAAGCTCCGTGGTGGCCTTCAAGTTGCTGCTGTAAAGGCGCCTGGTTTCGGTGACAGGAGAAAAGACATGCTTGGCGATATTGCTGTAATAGTAGGCGCTAAGTATGTAGTAAATGACGAGCTTGCTGTTAAGATGGAAGACATCGCTCTAAGCGATCTTGGTACTGCTAAGAGCGTACGCATCACAAAAGACGCA…
HLVHU22	Deer ked (Hu)	hungary	1	Deer ked	ATGGTATGCAGTTTGATCGCGGATATCTTTCGCCTTACTTTGTTACAAATGCTGAAAAAATGCTGGTGGAATTTGAAAATCCATACATATTCCTTACTGAAAAGAAGATTAATCTTGTACAAAGCATTCTACCAATCTTAGAAAACGTTGCACGGTCTGGAAGACCATTGCTCATCATAGCTGAAGACGTTGAAGGTGAAGCTCTTAGCACGCTTGTACTCAATAAGCTCCGTGGTGGCCTTCAAGTTGCTGCTGTAAAGGCGCCTGGTTTTGGTGACAGGAGAAAAGACATGCTTGGCGATATTGCTGTAATAGTAGGCGCTAAGTATGTAGTAAATGACGAGCTTGCTGTTAAGATGGAAGATATCGCTCTAAGCGATCTTGGTACTGCTAAGAGCG…
HLVGabor2013-92	Deer ked	hungary	1	Deer ked	GTTTGATCGCGGATATCTTTCGCCTTACTTTGTTACAAATGCTGAAAAAATGCTGGTGGAATTTGAAAATCCATACATATTCCTTACTGAAAAGAAGATTAATCTTGTACAAAGCATTCTACCAATCTTAGAAAACGTTGCACGGTCTGGAAGACCATTGCTCATCATAGCTGAAGACGTTGAAGGTGAAGCTCTGAGCACGCTTGTACTCAATAAGCTCCGTGGTGGCCTTCAAGTTGCTGCTGTAAAGGCGCCTGGTTTCGGTGACAGGAGAAAAGACATGCTTGGCGATATTGCTGTAATAGTAGGCGCTAAGTATGTAGTAAATGACGAGCTTGCTGTTAAGATGGAAGATATCGCTCTAAGCGATCTTGGTACTGCTAAGAGCGTACGCATCAC…
HLVGabor2013-46	Deer ked	hungary	1	Deer ked	GTTTGATCGCGGATATCTTTCGCCTTACTTTGTTACAAATGCTGAAAAAATGCTGGTGGAATTTGAAAATCCATACATATTCCTTACTGAAAAGAAGATTAATCTTGTACAAAGCATTCTACCAATCTTAGAAAACGTTGCACGGTCTGGAAGACCATTGCTCATCATAGCTGAAGACGTTGAAGGTGAAGCTCTGAGCACGCTTGTACTCAATAAGCTCCGTGGTGGCCTTCAAGTTGCTGCTGTAAAGGCGCCTGGTTTCGGTGACAGGAGAAAAGACATGCTTGGTGATATTGCTGTAATAGTAGGCGCTAAGTATGTAGTAAATGACGAGCTTGCTGTTAAGATGGAAGACATCGCTCTAAGCGATCTTGGTACTGCTAAGAGCGTACGTATCAC…
HLV-Pool1	Deer ked	Netherlands	2	Deer ked	GGTATGCAGTTTGATCGCGGATATCTTTCGCCTTACTTTGTTACAAATGCTGAAAAAATGCTGGTGGAATTTGAAAATCCATACATATTCCTTACTGAAAAGAAGATTAATCTTGTACAAAGCATTCTACCAATATTAGAAAACGTTGCGAGAGCTGGTAGACCATTGCTTATCATAGCTGAAGATGTTGAAGGTGAAGCTCTGAGCACGCTTGTACTCAATAAGCTCCGTGGTGGGCTTCAAGTTGCTGCTGTAAAGGCGCCTGGTTTCGGTGACAGAAGAAAAGACATGCTAGGCGATATTGCCGTAATAGTAGGCGCTAAGTATGTAGTAAATGACGAGCTTGCTGTTAAGATGGAAGATATCGCTCTAAGCGATCTTGGTACTGCTAAGAGCGTG…
HLV-Pool5	Deer ked	Netherlands	2	Deer ked	ATGGTATGCAGTTTGATCGCGGATATCTTTCGCCTTACTTTGTTACAAATGCTGAAAAAATGCTGGTGGAATTTGAAAATCCATACATATTCCTTACTGAAAAGAAGATTAATCTTGTACAAAGCATTCTACCAATATTAGAAAACGTTGCGAGAGCTGGTAGACCATTGCTTATCATAGCTGAAGATGTTGAAGGTGAAGCTCTGAGCACGCTTGTACTCAATAAGCTCCGTGGTGGGCTTCAAGTTGCTGCTGTAAAGGCGCCTGGTTTCGGTGACAGAAGAAAAGACATGCTAGGCGATATTGCCGTAATAGTAGGCGCTAAGTATGTAGTAAATGACGAGCTTGCTGTTAAGATGGAAGATATCGCTCTAAGCGATCTTGGTACTGCTAAGAGCG…
HLV-Pool6	Deer ked	Netherlands	2	Deer ked	ATGGTATGCAGTTTGATCGCGGATATCTTTCGCCTTACTTTGTTACAAATGCTGAAAAAATGCTGGTGGAATTTGAAAATCCATACATATTCCTTACTGAAAAGAAGATTAATCTTGTACAAAGCATTCTACCAATATTAGAAAACGTTGCGAGAGCTGGTAGACCATTGCTTATCATAGCTGAAGATGTTGAAGGTGAAGCTCTGAGCACGCTTGTACTCAATAAGCTCCGTGGTGGGCTTCAAGTTGCTGCTGTAAAGGCGCCTGGTTTCGGTGACAGAAGAAAAGACATGCTAGGCGATATTGCCGTAATAGTAGGCGCTAAGTATGTAGTAAATGACGAGCTTGCTGTTAAGATGGAAGATATCGCTCTAAGCGATCTTGGTACTGCTAAGAGCG…
HLV-Pool8	Deer ked	Netherlands	2	Deer ked	TGCTGAAAAAATGCTGGTGGAATTTGAAAATCCATACATATTCCTTACTGAAAAGAAGATTAATCTTGTACAAAGCATTCTACCAATATTAGAAAACGTTGCGAGAGCTGGTAGACCATTGCTTATCATAGCTGAAGATGTTGAAGGTGAAGCTCTGAGCACGCTTGTACTCAATAAGCTCCGTGGTGGGCTTCAAGTTGCTGCTGTAAAGGCGCCTGGTTTCGGTGACAGAAGAAAAGACATGCTAGGCGATATTGCCGTAATAGTAGGCGCTAAGTATGTAGTAAATGACGAGCTTGCTGTTAAGATGGAAGATATCGCTCTAAGCGATCTTGGTACTGCTAAGAGCGTGCGCATCACAAAAGACGCAACTACTATTATAGGTAGTGTTGATAGCAG…
HL12	Deer ked	Netherlands	2	Deer ked	AGTTTGATCGCGGATATCTTTCGCCTTACTTTGTTACAAATGCTGAAAAAATGCTGGTGGAATTTGAAAATCCATACATATTCCTTACTGAAAAGAAGATTAATCTTGTACAAAGCATTTTACCAATATTAGAAAACGTTGCGAGAGCTGGTAGACCATTGCTTATCATAGCTGAAGATGTTGAAGGTGAAGCTCTGAGCACGCTTGTACTCAATAAGCTCCGTGGTGGGCTTCAAGTTGCTGCTGTAAAGGCGCCTGGTTTCGGTGACAGAAGAAAAGACATGCTAGGCGATATTGCCGTAATAGTAGGCGCTAAGTATGTAGTAAATGACGAGCTTGCTGTTAAGATGGAAGATATCGCTCTAAGCGATCTTGGTACTGCTAAGAGCGTGCGCATCA…
HLV-Pool9	Deer ked	Netherlands	2	Deer ked	CTTGTACAAAGCATTCTACCAATATTAGAAAACGTTGCGAGAGCTGGTAGACCATTGCTTATCATAGCTGAAGATGTTGAAGGTGAAGCTCTGAGCACGCTTGTACTCAATAAGCTCCGTGGTGGGCTTCAAGTTGCTGCTGTAAAGGCGCCTGGTTTCGGTGACAGAAGAAAAGACATGCTAGGCGATATTGCCGTAATAGTAGGCGCTAAGTATGTAGTAAATGACGAGCTTGCTGTTAAGATGGAAGATATCGCTCTAAGCGATCTTGGTACTGCTAAGAGCGTGCGCATCACAAAAGACGCAACTACTATTATAGGTAGTGTTGATAGCAGTTCCGAAAGCATAGCTAGCAGGACTAATCAAATCACAGCTCATATAGAAAATTCTAGTTCTGAT…
JN656296	dog	Finland	1	dog	GGATATCTTTCGCCTTACTTTGTTACAAATGCTGAAAAAATGCTGGTGGAATTTGAAAATCCATACATATTTCTTACTGAAAAGAAGATTAATCTTGTACAAAGCATTCTACCAATCTTAGAAAACGTTGCACGGTCTGGAAGACCATTGCTCATCATAGCTGAAGACGTTGAAGGTGAAGCTCTGAGCACGCTTGTACTCAATAAGCTCCGTGGTGGCCTTCAAGTTGCTGCTGTAAAGGCGCCTGGTTTTGGTGACAGGAGAAAAGACATGCTTGGCGATATTGCTGTAATAGTAGGCGCTAAGTATGTAGTAAATGACGAGCTTGCTGTTAAGATGGAAGATATCGCTCTAAGCGATCTTGGTACTGCTAAGAGCGTACGCATCACAAAAGACGCA…
JN656294	dog	Germany	1	dog	GGATATCTTTCGCCTTACTTTGTTACAAATGCTGAAAAAATGCTGGTGGAATTTGAAAATCCATACATATTCCTTACTGAAAAGAAGATTAATCTTGTACAAAGCATTCTACCAATCTTAGAAAACGTTGCACGGTCTGGAAGACCATTGCTCATCATAGCTGAAGACGTTGAAGGTGAAGCTCTGAGCACGCTTGTACTCAATAAGCTCCGTGGTGGCCTTCAAGTTGCTGCTGTAAAGGCGCCTGGTTTCGGTGACAGGAGAAAAGACATGCTTGGCGATATTGCTGTAATAGTAGGCGCTAAGTATGTAGTAAATGACGAGCTTGCTGTTAAGATGGAAGACATCGCTCTAAGCGATCTTGGTACTGCTAAGAGCGTACGCATCACAAAAGACGCA…
JN656295	dog	Germany	1	dog	GGATATCTTTCGCCTTACTTTGTTACAAATGCTGAAAAAATGCTGGTGGAATTTGAAAATCCATACATATTTCTTACTGAAAAGAAGATTAATCTTGTACAAAGCATTCTACCAATCTTAGAAAACGTTGCACGGTCTGGAAGACCATTGCTCATCATAGCTGAAGACGTTGAAGGTGAAGCTCTGAGCACGCTTGTACTCAATAAGCTCCGTGGTGGCCTTCAAGTTGCTGCTGTAAAGGCGCCTGGTTTCGGTGACAGGAGAAAAGACATGCTTGGCGATATTGCTGTAATAGTAGGCGCTAAGTATGTAGTAAATGACGAGCTTGCTGTTAAGATGGAAGACATCGCTCTAAGCGATCTTGGTACTGCTAAGAGCGTACGCATCACAAAAGACGCA…
EU982549	dog	Italy	1	dog	AGGCTGATGGTATGCAGTTTGATCGCGGATATCTTTCGCCTTACTTTGTTACAAATGCTGAAAAAATGCTGGTGGAATTTGAAAATCCATACATATTTCTTACTGAAAAGAAGATTAATCTTGTACAAAGCATTCTACCAATCTTAGAAAACGTTGCACGGTCTGGAAGACCATTGCTCATCATAGCTGAAGACGTTGAAGGTGAAGCTCTGAGCACGCTTGTACTCAATAAGCTCCGTGGTGGCCTTCAAGTTGCTGCTGTAAAGGCGCCTGGTTTCGGTGACAGGAGAAAAGACATGCTTGGCGATATTGCTGTAATAGTAGGCGCTAAGTATGTAGTAAATGACGAGCTTGCTGTTAAGATGGAAGACATCGCTCTAAGCGATCTTGGTACTGCTA…
AY848752	dog	Italy	1	dog	GGATATCTTTCGCCTTACTTTGTTACAAATGCTGAAAAAATGCTGGTGGAATTTGAAAATCCATACATATTCCTTACTGAAAAGAAGATTAATCTTGTACAAAGCATTCTACCAATCTTAGAAAACGTTGCACGGTCTGGAAGACCATTGCTCATCATAGCTGAAGACGTTGAAGGTGAAGCTCTGAGCACGCTTGTACTCAATAAGCTCCGTGGTGGCCTTCAAGTTGCTGCTGTAAAGGCGCCTGGTTTCGGTGACAGAAGAAAAGACATGCTTGGCGATATTGCTGTAATAGTAGGCGCTAAGTATGTAGTAAATGACGAGCTTGCTGTTAAGATGGAAGACATCGCTCTAAGCGATCTTGGTACTGCTAAGAGCGTGCGAATCACAAAAGACGCA…
AY848750	dog	Italy	1	dog	GGATATCTTTCGCCTTACTTTGTTACAAATGCTGAAAAAATGCTGGTGGAATTTGAAAATCCATACATATTCCTTACTGAAAAGAAGATTAATCTTGTACAAAGCATTCTACCAATCTTAGAAAACGTTGCACGGTCTGGAAGACCATTGCTCATCATAGCTGAAGACGTTGAAGGTGAAGCTCTGAGCACGCTTGTACTCAATAAGCTCCGTGGTGGCCTTCAAGTTGCTGCTGTAAAGGCGCCTGGTTTCGGTGACAGAAGAAAAGACATGCTTGGCGATATTGCTGTAATAGTAGGCGCTAAGTATGTAGTAAATGACGAGCTTGCTGTTAAGATGGAAGACATCGCACTAAGCGATCTTGGTACTGCTAAGAGCGTGCGAATCACAAAAGACGCA…
AY848751	dog	Italy	1	dog	GGATATCTTTCGCCTTACTTTGTTACAAATGCTGAAAAAATGCTGGTGGAATTTGAAAATCCATACATATTCCCTACTGAAAAGAAGATTAATCTTGTACAAAGCATTCTACCAATCTTAGAAAACGTTGCACGGTCCGGAAGACCATTGCTCATCATAGCTGAAGACGTTGAAGGTGAAGCTCTGAGCACGCTTGTACTCAATAAGCTCCGTGGTGGCCTTCAAGTTGCTGCTGTAAAGGCGCCTGGTTTCGGTGACAGAAGAAAAGACATGCTTGGCGATATTGCTGTAATAGTAGGCGCTAAGTATGTAGTAAATGACGAGCTTGCTGTTAAGATGGAAGACATCGCTCTAAGCGATCTTGGTACTGCTAAGAGCGTGCGAATCACAAAAGACGCA…
EU381151	dog	Slovenia	1	dog	TTATGCTACGGTTGTTTGTTCTATTGGTCTAAAGTTTAGGAGGTTCAAAAATGTCAAATACGGTAGTCACGGGTGAGGTATTAGATAAGTCTATTAGGGAGGTAGTACGCATCCTAGAAGATGCAGTTGGTTGTACTGCTGGTCCTAAAGGCCTCACTGTAGCGATTAGTAAGCCTTATGGGTCGCCAGAGATCACAAAGGATGGCTACAAGGTAATGAAGAGTATAAAGCCTGAAGAACCACTGGCTGCCGCTATAGCGAGCATCATTACTCAGAGTGCTTCTCAGTGTAATGATAAGGTGGGAGATGGAACTACTACATGCTCCATACTAACAGCAAAAGTGATTGAAGAAGTCTCAAAAGCGAAAGCTGCTGGATCTGATATTGTTAGCATAAAGA…
EU381150	dog	Slovenia	1	dog	TTATGCTACGGTTGTTTGTTCTATTGGTCTAAAGTTTAGGAGGTTCAAAAATGTCAAATACGGTAGTCACGGGTGAGGTATTAGATAAGTCTATTAGGGAAGTAGTACGCATCCTAGAAGATGCAGTTGGTTGTACTGCTGGTCCTAAAGGCCTCACTGTAGCGATTAGTAAGCCTTATGGGTCGCCAGAGATCACAAAGGATGGCTACAAGGTAATGAAGAGTATAAAGCCTGAAGAACCACTGGCTGCCGCTATAGCGAGCATCATTACTCAGAGTGCTTCTCAGTGTAATGATAAGGTGGGAGATGGAACTACTACATGCTCCATACTAACAGCAAAAGTGATTGAAGAAGTCTCAAAAGCGAAAGCTGCTGGATCTGATATTGTTAGCATAAAGA…
Foxspleen-2010-1147	Fox	Netherlands	1	Fox	TGATCGCGGATATCTTTCGCCTTACTTTGTTACAAATGCTGAAAAAATGCTGGTGGAATTTGAAAATCCATACATATTCCTTACTGAAAAGAAGATTAATCTTGTACAAAGCATTCTACCAATCTTAGAAAACGTTGCACGGTCTGGAAGACCATTGCTCATCATAGCTGAAGACGTTGAAGGTGAAGCTCTGAGCACGCTTGTACTCAATAAGCTCCGTGGTGGCCTTCAAGTTGCTGCTGTAAAGGCGCCTGGTTTCGGTGACAGGAGAAAAGACATGCTTGGCGATATTGCTGTAATAGTAGGCGCTAAGTATGTAGTAAATGACGAGCTTGCTGTTAAGATGGAAGACATCGCTCTAAGCGATCTTGGTACTGCTAAGAGCGTACGCATCACAAA…
Foxspleen-2010-1095	Fox	Netherlands	1	Fox	TGATGGTATGCAGTTTGATCGCGGATATCTTTCGCCTTACTTTGTTACAAATGCTGAAAAAATGCTGGTGGAATTTGAAAATCCATACATATTTCTTACTGAAAAGAAGATTAATCTTGTACAAAGCATTCTACCAATCTTAGAAAACGTTGCACGGTCTGGAAGACCATTGCTCATCATAGCTGAAGACGTTGAAGGTGAAGCTCTGAGCACGCTTGTACTCAATAAGCTCCGTGGTGGCCTTCAAGTTGCTGCTGTAAAGGCGCCTGGTTTCGGTGACAGGAGAAAAGACATGCTTGGCGATATTGCTGTAATAGTAGGCGCTAAGTATGTAGTAAATGACGAGCTTGCTGTTAAGATGGAAGACATCGCTCTAAGCGATCTTGGTACTGCTAAGAG…
Foxspleen-2010-1096	Fox	Netherlands	1	Fox	TGATCGCGGATATCTTTCGCCTTACTTTGTTACAAATGCTGAAAAAATGCTGGTGGAATTTGAAAATCCATACATATTTCTTACTGAAAAGAAGATTAATCTTGTACAAAGCATTCTACCAATCTTAGAAAACGTTGCACGGTCTGGAAGACCATTGCTCATCATAGCTGAAGACGTTGAAGGTGAAGCTCTGAGCACGCTTGTACTCAATAAGCTCCGTGGTGGCCTTCAAGTTGCTGCTGTAAAGGCGCCTGGTTTCGGTGACAGGAGAAAAGACATGCTTGGCGATATTGCTGTAATAGTAGGCGCTAAGTATGTAGTAAATGACGAGCTTGCTGTTAAGATGGAAGACATCGCTCTAAGCGATCTTGGTACTGCTAAGAGCGTACGCATCACAAA…
GQ988774	Rupicapra rupicapra (chamois)	Austria	1	goat/sheep	GGATATCTTTCGCCTTACTTTGTTACAAATGCTGAAAAAATGCTGGTGGAATTTGAAAATCCATACATATTCCTTACTGAAAAGAAGATTAATCTTGTACAAAGCATTCTACCAATCTTAGAAAACGTTGCACGGTCTGGAAGACCATTGCTCATCATAGCTGAAGACGTTGAAGGTGAAGCTCTTAGCACGCTTGTACTCAATAAGCTCCGTGGTGGCCTTCAAGTTGCTGCTGTAAAGGCGCCTGGTTTTGGTGACAGGAGAAAAGACATGCTTGGCGATATTGCTGTAATAGTAGGCGCTAAGTATGTAGTAAATGACGAGCTTGCTGTTAAGATGGAAGATATCGCTCTAAGCGATCTTGGTACTGCTAAGAGCGTACGCATCACAAAAGACGCA…
GQ988756	Rupicapra rupicapra (chamois)	Austria	1	goat/sheep	GGATATCTTTCGCCTTACTTTGTTACAAATGCTGAAAAAATGCTGGTGGAATTTGAAAATCCATACATATTCCTTACTGAAAAGAAGATTAATCTTGTACAAAGCATTCTACCAATCTTAGAAAACGTTGCACGGTCTGGAAGACCATTGCTCATCATAGCTGAAGACGTTGAAGGTGAAGCTCTGAGCACGCTTGTACTCAATAAGCTCCGTGGTGGCCTTCAAGTTGCTGCTGTAAAGGCGCCTGGTTTCGGTGACAGGAGAAAAGACATGCTTGGCGATATTGCTGTAATAGTAGGCGCTAAGTATGTAGTAAATGACGAGCTTGCTGTTAAGATGGAAGATATCGCTCTAAGCGATCTTGGTACTGCTAAGAGCGTACGCATCACAAAAGACGCA…
GQ988768	Rupicapra rupicapra (chamois)	Austria	1	goat/sheep	GGATATCTTTCGCCTTACTTTGTTACAAATGCTGAAAAAATGCTGGTGGAATTTGAAAATCCATACATATTCCTTACTGAAAAGAAGATTAATCTTGTACAAAGCATTCTACCAATCTTAGAAAACGTTGCACGGTCTGGAAGACCATTGCTCATCATAGCTGAAGACGTTGAAGGTGAAGCTCTGAGCACGCTTGTACTCAATAAGCTCCGTGGTGGCCTTCAAGTTGCTGCTGTAAAGGCGCCTGGTTTCGGTGACAGAAGAAAAGACATGCTTGGCGATATTGCTGTAATAGTAGGCGCTAAGTATGTAGTAAATGACGAGCTTGCTGTTAAGATGGAAGATATCGCTCTAAGCGATCTTGGTACTGCTAAGAGCGTACGCATCACAAAAGACGCA…
GQ988769	Rupicapra rupicapra (chamois)	Austria	1	goat/sheep	GGATATCTTTCGCCTTACTTTGTTACAAATGCTGAAAAAATGCTGGTGGAATTTGAAAATCCATACATATTCCTTACTGAAAAGAAGATTAATCTTGTACAAAGCATTCTACCAATCTTAGAAAACGTTGCACGGTCTGGAAGACCATTGCTCATCATAGCTGAAGACGTTGAAGGTGAAGCTCTTAGCACGCTTGTACTCAATAAGCTCCGTGGTGGCCTTCAAGTTGCTGCTGTAAAGGCGCCTGGTTTTGGTGACAGGAGAAAAGACATGCTTGGCGATATTGCTGTAATAGTAGGCGCTAAGTATGTAGTAAATGACGAGCTTGCTGTTAAGATGGAAGACATCGCTCTAAGCGATCTTGGTACTGCTAAGAGCGTACGCATCACAAAAGACGCA…
GQ452231	goat	Germany	1	goat/sheep	GGATATCTTTCGCCTTACTTTGTTACAAATGCTGAAAAAATGCTGGTGGAATTTGAAAATCCATACATATTCCTTACTGAAAAGAAGATTAATCTTGTACAAAGCATTCTACCAATCTTAGAAAACGTTGCACGGTCTGGAAGACCATTGCTCATCATAGCTGAAGACGTTGAAGGTGAAGCTCTGAGCACGCTTGTACTCAATAAGCTCCGTGGTGGCCTTCAAGTTGCTGCTGTAAAGGCGCCTGGTTTCGGTGACAGGAGAAAAGACATGCTTGGCGATATTGCTGTAATAGTAGGCGCTAAGTATGTAGTAAATGACGAGCTTGCTGTTAAGATGGAAGACATCGCTCTAAGCGATCTTGGTACTGCTAAGAGCGTACGCATCACAAAAGACGCA…
JN935930	goat	Slovakia	2	goat/sheep	AAGTTGCTGCTGTAAAGGCGCCTGGTTTCGGTGATAGAAGAAAAGACATGCTTGGCGATATTGCTGTAATAGTAGGCGCTAAGTATGTAGTAAATGACGAGCTTGCTGTTAAGATGGAAGATATCGCTCTAAGCGATCTTGGTACTGCTAAGAGCGTACGCATCACAAAAGACGCAACTACTATCATAGGTAGTGTTGATAGCAGTTCTGAAAGCATAGCTAGCAGGACTAATCAAATCAAAGCTCAGATAGAAAATTCTAGTTCTGATTATGACAAGGAAAAGCTTAGAGAACGTTTAGCGAAGCTTTCCGGTGGCGTTGCTGTACTCAAGGTTGGTGGATCCAGCGAAGTTGAGGTGAAGGAACGCAAAGACAGAGTAGAAGATGC
GQ452225	goat	Switzerland	2	goat/sheep	GGATATCTTTCGCCTTACTTTGTTACAAATGCTGAAAAAATGCTGGTGGAATTTGAAAATCCATACATATTCCTTACTGAAAAGAAGATTAATCTTGTACAAAGCATTCTACCAATATTAGAAAACGTTGCGAGAGCTGGTAGACCATTGCTTATCATAGCTGAAGATGTTGAAGGTGAAGCTCTGAGCACGCTTGTACTCAATAAGCTCCGTGGTGGGCTTCAAGTTGCTGCTGTAAAGGCGCCTGGTTTCGGTGACAGAAGAAAAGACATGCTAGGCGATATTGCCGTAATAGTAGGCGCTAAGTATGTAGTAAATGACGAGCTTGCTGTTAAGATGGAAGATATCGCTCTAAGCGATCTTGGTACTGCTAAGAGCGTGCGCATCACAAAAGACGCA…
GQ452226	goat	Switzerland	2	goat/sheep	GGATATCTTTCGCCTTACTTTGTTACAAATGCTGAAAAAATGCTGGTGGAATTTGAAAATCCATACATATTCCTTACTGAAAAGAAGATTAATCTTGTACAAAGCATTTTACCAATATTAGAAAACGTTGCGAGAGCTGGTAGACCATTGCTTATCATAGCTGAAGATGTTGAAGGTGAAGCTCTGAGCACGCTTGTACTCAATAAGCTCCGTGGTGGGCTTCAAGTTGCTGCTGTAAAGGCGCCTGGTTTCGGTGACAGAAGAAAAGACATGCTAGGCGATATTGCCGTAATAGTAGGCGCTAAGTATGTAGTAAATGACGAGCTTGCTGTTAAGATGGAAGATATCGCTCTAAGCGATCTTGGTACTGCTAAGAGCGTGCGCATCACAAAAGACGCA…
GQ452229	goat	Switzerland	2	goat/sheep	GGATATCTTTCGCCTTACTTTGTTACAAATGCTGAAAAAATGCTGGTGGAATTTGAAAATCCATACATATTCCTTACTGAAAAGAAGATTAATCTTGTACAAAGCATTTTACCAATATTAGAAAACGTTGCGAGAGCTGGTAGACCATTGCTTATCATAGCTGAAGATGTTGAAGGTGAAGCTCTGAGCACGCTTGTACTCAATAAGCTCCGTGGTGGGCTTCAAGTTGCTGCTGTAAAGGCGCCTGGTTTCGGTGACAGAAGAAAAGACATGCTAGGCGATATTGCCGTAATAGTAGGCGCTAAGTATGTAGTAAATGACGAGCTTGCTGTTAAGATGGAAGATATCGCTCTAAGCGATCTTGGTACTGCTAAGAGCGTGCGCATCACAAAAGACGCA…
GQ452227	goat	Switzerland	1	goat/sheep	GGATATCTTTCGCCTTACTTTGTTACAAATGCTGAAAAAATGCTGGTGGAATTTGAAAATCCATACATATTCCTTACTGAAAAGAAGATTAATCTTGTACAAAGCATTCTACCAATCTTAGAAAACGTTGCACGGTCTGGAAGACCATTGCTCATCATAGCTGAAGACGTTGAAGGTGAAGCTCTGAGCACGCTTGTACTCAATAAGCTCCGTGGTGGCCTTCAAGTTGCTGCTGTAAAGGCGCCTGGTTTCGGTGACAGGAGAAAAGACATGCTTGGCGATATTGCTGTAATAGTAGGCGCTAAGTATGTAGTAAATGACGAGCTTGCTGTTAAGATGGAAGACATCGCTCTAAGCGATCTTGGTACTGCTAAGAGCGTACGCATCACAAAAGACGCA…
U96729	goat	united kindgdom	1	goat/sheep	AGAGTTCGAGGTAAGAAGTTCATAGTGATGAAGGAGAGTGACATAATAGCTAAGGAAGCATAGTCTTATGCTACGGTTGTTTGTTCTATTGGTCTAAAGTTTAGGAGGTTCAAAAATGTCAAATACGGTAGTCACGGGTGAGGTATTAGATAAGTCTATTAGGGAGGTAGTACGCATCCTAGAAGATGCAGTTGGTTGTACTGCTGGTCCTAAAGGCCTCACTGTAGCGATTAGTAAGCCTTATGGGTCGCCAGAGATCACAAAGGATGGCTACAAGGTAATGAAGAGTATAAAGCCTGAAGAACCACTGGCTGCCGCTATAGCGAGCATCATTACTCAGAGTGCTTCTCAGTGTAATGATAAGGTGGGAGATGGAACTACTACATGCTCCATACTAAC…
JN571164	Erinaceus europaeus (European hedgehog)	Germany	1	hedgehog	GGATATCTTTCGCCTTACTTTGTTACAAATGCTGAAAAAATGCTGGTGGAATTTGAAAATCCATACATATTCCTTACTGAAAAGAAGATTAATCTTGTACAAAGCATTCTACCAATCTTAGAAAACGTTGCACGGTCTGGAAGACCATTGCTCATCATAGCTGAAGACGTTGAAGGTGAAGCTCTGAGCACGCTTGTACTCAATAAGCTCCGTGGTGGCCTTCAAGTTGCTGCTGTAAAGGCGCCTGGTTTCGGTGACAGGAGAAAAGACATGCTTGGCGATATTGCTGTAATAGTAGGCGCTAAGTATGTAGTAAATGACGAGCTTGCTGTTAAGATGGAAGACATCGCTCTAAGCGATCTTGGTACTGCTAAGAGCGTACGCATCACAAAAGACGCA…
JN571165	Ixodes ricinus (fed on Erinaceus europaeus)	Germany	1	hedgehog	GGATATCTTTCGCCTTACTTTGTTACAAATGCTGAAAAAATGCTGGTGGAATTTGAAAATCCATACATATTCCTTACTGAAAAGAAGATTAATCTTGTACAAAGCATTCTACCAATCTTAGAAAACGTTGCACGGTCTGGAAGACCATTGCTCATCATAGCTGAAGACGTTGAAGGTGAAGCTCTGAGCACGCTTGTACTCAATAAGCTCCGTGGTGGCCTTCAAGTTGCTGCTGTAAAGGCGCCTGGTTTCGGTGACAGGAGAAAAGACATGCTTGGCGATATTGCTGTAATAGTAGGCGCTAAGTATGTAGTAAATGACGAGCTTGCTGTTAAGATGGAAGACATCGCTCTAAGCGATCTTGGTACTGCTAAGAGCGTACGCATCACAAAAGACGCA…
hung1on7dot1	Erinaceus roumanicus	hungary	1	hedgehog	GGTATGCAGTTTGATCGCGGATATCTTTCGCCTTACTTTGTTACAAATGCTGAAAAAATGCTGGTGGAATTTGAAAATCCATACATATTCCTTACTGAAAAGAAGATTAATCTTGTACAAAGCATTCTACCAATCTTAGAAAACGTTGCACGGTCTGGAAGACCATTGCTCATCATAGCTGAAGACGTTGAAGGTGAAGCTCTGAGCACGCTTGTACTCAATAAGCTCCGTGGTGGCCTTCAAGTTGCTGCTGTAAAGGCGCCTGGTTTCGGTGACAGGAGAAAAGACATGCTTGGCGATATTGCTGTAATAGTAGGCGCTAAGTATGTAGTAAATGACGAGCTTGCTGTTAAGATGGAAGACATCGCTCTAAGCGATCTTGGTACTGCTAAGAGCGTA…
hung1on7dot2	Erinaceus roumanicus	hungary	1	hedgehog	CTTTGTTACAAATGCTGAAAAAATGCTGGTGGAATTTGAAAATCCATACATATTCCTTACTGAAAAGAAGATTAATCTTGTACAAAGCATTCTACCAATCTTAGAAAACGTTGCACGGTCTGGAAGACCATTGCTCATCATAGCTGAAGACGTTGAAGGTGAAGCTCTGAGCACGCTTGTACTCAATAAGCTCCGTGGTGGCCTTCAAGTTGCTGCTGTAAAGGCGCCTGGTTTCGGTGACAGGAGAAAAGACATGCTTGGCGATATTGCTGTAATAGTAGGCGCTAAGTATGTAGTAAATGACGAGCTTGCTGTTAAGATGGAAGACATCGCTCTAAGCGATCTTGGTACTGCTAAGAGCGTACGCATCACAAAAGACGCAACTACTATCATAGGTAG…
hung1on11	Erinaceus roumanicus	hungary	1	hedgehog	GGTATGCAGTTTGATCGCGGATATCTTTCGCCTTACTTTGTTACAAATGCTGAAAAAATGCTGGTGGAATTTGAAAATCCATACATATTCCTTACTGAAAAGAAGATTAATCTTGTACAAAGCATTCTACCAATCTTAGAAAACGTTGCACGGTCTGGAAGACCATTGCTCATCATAGCTGAAGACGTTGAAGGTGAAGCTCTGAGCACGCTTGTACTCAATAAGCTCCGTGGTGGCCTTCAAGTTGCTGCTGTAAAGGCGCCTGGTTTCGGTGACAGGAGAAAAGACATGCTTGGCGATATTGCTGTAATAGTAGGCGCTAAGTATGTAGTAAATGACGAGCTTGCTGTTAAGATGGAAGACATCGCTCTAAGCGATCTTGGTACTGCTAAGAGCGTA…
hung1on13	Erinaceus roumanicus	hungary	1	hedgehog	TGATCGCGGATATCTTTCGCCTTACTTTGTTACAAATGCTGAAAAAATGCTGGTGGAATTTGAAAATCCATACATATTCCTTACTGAAAAGAAGATTAATCTTGTACAAAGCATTCTACCAATCTTAGAAAACGTTGCACGGTCTGGAAGACCATTGCTCATCATAGCTGAAGACGTTGAAGGTGAAGCTCTGAGCACGCTTGTACTCAATAAGCTCCGTGGTGGCCTTCAAGTTGCTGCTGTAAAGGCGCCTGGTTTCGGTGACAGGAGAAAAGACATGCTTGGCGATATTGCTGTAATAGTAGGCGCTAAGTATGTAGTAAATGACGAGCTTGCTGTTAAGATGGAAGACATCGCTCTAAGCGATCTTGGTACTGCTAAGAGCGTACGCATCACAAA…
hung1on21	Erinaceus roumanicus	hungary	1	hedgehog	ATGGTATGCAGTTTGATCGCGGATATCTTTCGCCTTACTTTGTTACAAATGCTGAAAAAATGCTGGTGGAATTTGAAAATCCATACATATTCCTTACTGAAAAGAAGATTAATCTTGTACAAAGCATTCTACCAATCTTAGAAAACGTTGCACGGTCTGGAAGACCATTGCTCATCATAGCTGAAGACGTTGAAGGTGAAGCTCTGAGCACGCTTGTACTCAATAAGCTCCGTGGTGGCCTTCAAGTTGCTGCTGTAAAGGCGCCTGGTTTCGGTGACAGGAGAAAAGACATGCTTGGCGATATTGCTGTAATAGTAGGCGCTAAGTATGTAGTAAATGACGAGCTTGCTGTTAAGATGGAAGACATCGCTCTAAGCGATCTTGGTACTGCTAAGAGCG…
hung2on9	Erinaceus roumanicus	hungary	1	hedgehog	ATGGTATGCAGTTTGATCGCGGATATCTTTCGCCTTACTTTGTTACAAATGCTGAAAAAATGCTGGTGGAATTTGAAAATCCATACATATTCCTTACTGAAAAGAAGATTAATCTTGTACAAAGCATTCTACCAATCTTAGAAAACGTTGCACGGTCTGGAAGACCATTGCTCATCATAGCTGAAGACGTTGAAGGTGAAGCTCTGAGCACGCTTGTACTCAATAAGCTCCGTGGTGGCCTTCAAGTTGCTGCTGTAAAGGCGCCTGGTTTCGGTGACAGGAGAAAAGACATGCTTGGCGATATTGCTGTAATAGTAGGCGCTAAGTATGTAGTAAATGACGAGCTTGCTGTTAAGATGGAAGACATCGCTCTAAGCGATCTTGGTACTGCTAAGAGCG…
hung5on5	Erinaceus roumanicus	hungary	1	hedgehog	ATGGTATGCAGTTTGATCGCGGATATCTTTCGCCTTACTTTGTTACAAATGCTGAAAAAATGCTGGTGGAATTTGAAAATCCATACATATTCCTTACTGAAAAGAAGATTAATCTTGTACAAAGCATTCTACCAATCTTAGAAAACGTTGCACGGTCTGGAAGACCATTGCTCATCATAGCTGAAGACGTTGAAGGTGAAGCTCTGAGCACGCTTGTACTCAATAAGCTCCGTGGTGGCCTTCAAGTTGCTGCTGTAAAGGCGCCTGGTTTCGGTGACAGGAGAAAAGACATGCTTGGCGATATTGCTGTAATAGTAGGCGCTAAGTATGTAGTAAATGACGAGCTTGCTGTTAAGATGGAAGACATCGCTCTAAGCGATCTTGGTACTGCTAAGAGCG…
hung7on32	Erinaceus roumanicus	hungary	1	hedgehog	ATGGTATGCAGTTTGATCGCGGATATCTTTCGCCTTACTTTGTTACAAATGCTGAAAAAATGCTGGTGGAATTTGAAAATCCATACATATTCCTTACTGAAAAGAAGATTAATCTTGTACAAAGCATTCTACCAATCTTAGAAAACGTTGCACGGTCTGGAAGACCATTGCTCATCATAGCTGAAGACGTTGAAGGTGAAGCTCTGAGCACGCTTGTACTCAATAAGCTCCGTGGTGGCCTTCAAGTTGCTGCTGTAAAGGCGCCTGGTTTCGGTGACAGGAGAAAAGACATGCTTGGCGATATTGCTGTAATAGTAGGCGCTAAGTATGTAGTAAATGACGAGCTTGCTGTTAAGATGGAAGACATCGCTCTAAGCGATCTTGGTACTGCTAAGAGCG…
hung7on35	Erinaceus roumanicus	hungary	1	hedgehog	ATGGTATGCAGTTTGATCGCGGATATCTTTCGCCTTACTTTGTTACAAATGCTGAAAAAATGCTGGTGGAATTTGAAAATCCATACATATTCCTTACTGAAAAGAAGATTAATCTTGTACAAAGCATTCTACCAATCTTAGAAAACGTTGCACGGTCTGGAAGACCATTGCTCATCATAGCTGAAGACGTTGAAGGTGAAGCTCTGAGCACGCTTGTACTCAATAAGCTCCGTGGTGGCCTTCAAGTTGCTGCTGTAAAGGCGCCTGGTTTCGGTGACAGGAGAAAAGACATGCTTGGCGATATTGCTGTAATAGTAGGCGCTAAGTATGTAGTAAATGACGAGCTTGCTGTTAAGATGGAAGACATCGCTCTAAGCGATCTTGGTACTGCTAAGAGCG…
hung9on12	Erinaceus roumanicus	hungary	1	hedgehog	ATGGTATGCAGTTTGATCGCGGATATCTTTCGCCTTACTTTGTTACAAATGCTGAAAAAATGCTGGTGGAATTTGAAAATCCATACATATTCCTTACTGAAAAGAAGATTAATCTTGTACAAAGCATTCTACCAATCTTAGAAAACGTTGCACGGTCTGGAAGACCATTGCTCATCATAGCTGAAGACGTTGAAGGTGAAGCTCTGAGCACGCTTGTACTCAATAAGCTCCGTGGTGGCCTTCAAGTTGCTGCTGTAAAGGCGCCTGGTTTCGGTGACAGGAGAAAAGACATGCTTGGCGATATTGCTGTAATAGTAGGCGCTAAGTATGTAGTAAATGACGAGCTTGCTGTTAAGATGGAAGACATCGCTCTAAGCGATCTTGGTACTGCTAAGAGCG…
hung10on22	Erinaceus roumanicus	hungary	1	hedgehog	ATGGTATGCAGTTTGATCGCGGATATCTTTCGCCTTACTTTGTTACAAATGCTGAAAAAATGCTGGTGGAATTTGAAAATCCATACATATTCCTTACTGAAAAGAAGATTAATCTTGTACAAAGCATTCTACCAATCTTAGAAAACGTTGCACGGTCTGGAAGACCATTGCTCATCATAGCTGAAGACGTTGAAGGTGAAGCTCTGAGCACGCTTGTACTCAATAAGCTCCGTGGTGGCCTTCAAGTTGCTGCTGTAAAGGCGCCTGGTTTCGGTGACAGGAGAAAAGACATGCTTGGCGATATTGCTGTAATAGTAGGCGCTAAGTATGTAGTAAATGACGAGCTTGCTGTTAAGATGGAAGACATCGCTCTAAGCGATCTTGGTACTGCTAAGAGCG…
hung12on9	Erinaceus roumanicus	hungary	1	hedgehog	TGATCGCGGATATCTTTCGCCTTACTTTGTTACAAATGCTGAAAAAATGCTGGTGGAATTTGAAAATCCATACATATTCCTTACTGAAAAGAAGATTAATCTTGTACAAAGCATTCTACCAATCTTAGAAAACGTTGCACGGTCTGGAAGACCATTGCTCATCATAGCTGAAGACGTTGAAGGTGAAGCTCTGAGCACGCTTGTACTCAATAAGCTCCGTGGTGGCCTTCAAGTTGCTGCTGTAAAGGCGCCTGGTTTCGGTGACAGGAGAAAAGACATGCTTGGCGATATTGCTGTAATAGTAGGCGCTAAGTATGTAGTAAATGACGAGCTTGCTGTTAAGATGGAAGACATCGCTCTAAGCGATCTTGGTACTGCTAAGAGCGTACGCATCACAAA…
hungL7	Erinaceus roumanicus	hungary	1	hedgehog	TGATCGCGGATATCTTTCGCCTTACTTTGTTACAAATGCTGAAAAAATGCTGGTGGAATTTGAAAATCCATACATATTCCTTACTGAAAAGAAGATTAATCTTGTACAAAGCATTCTACCAATCTTAGAAAACGTTGCACGGTCTGGAAGACCATTGCTCATCATAGCTGAAGACGTTGAAGGTGAAGCTCTGAGCACGCTTGTACTCAATAAGCTCCGTGGTGGCCTTCAAGTTGCTGCTGTAAAGGCGCCTGGTTTCGGTGACAGGAGAAAAGACATGCTTGGCGATATTGCTGTAATAGTAGGCGCTAAGTATGTAGTAAATGACGAGCTTGCTGTTAAGATGGAAGACATCGCTCTAAGCGATCTTGGTACTGCTAAGAGCGTACGCATCACAAA…
hungL14	Erinaceus roumanicus	hungary	1	hedgehog	GATCGCGGATATCTTTCGCCTTACTTTGTTACAAATGCTGAAAAAATGCTGGTGGAATTTGAAAATCCATACATATTCCTTACTGAAAAGAAGATTAATCTTGTACAAAGCATTCTACCAATCTTAGAAAACGTTGCACGGTCTGGAAGACCATTGCTCATCATAGCTGAAGACGTTGAAGGTGAAGCTCTGAGCACGCTTGTACTCAATAAGCTCCGTGGTGGCCTTCAAGTTGCTGCTGTAAAGGCGCCTGGTTTCGGTGACAGGAGAAAAGACATGCTTGGCGATATTGCTGTAATAGTAGGCGCTAAGTATGTAGTAAATGACGAGCTTGCTGTTAAGATGGAAGACATCGCTCTAAGCGATCTTGGTACTGCTAAGAGCGTACGCATCACAAAA…
hungL36	Erinaceus roumanicus	hungary	1	hedgehog	ATGGTATGCAGTTTGATCGCGGATATCTTTCGCCTTACTTTGTTACAAATGCTGAAAAAATGCTGGTGGAATTTGAAAATCCATACATATTCCTTACTGAAAAGAAGATTAATCTTGTACAAAGCATTCTACCAATCTTAGAAAACGTTGCACGGTCTGGAAGACCATTGCTCATCATAGCTGAAGACGTTGAAGGTGAAGCTCTGAGCACGCTTGTACTCAATAAGCTCCGTGGTGGCCTTCAAGTTGCTGCTGTAAAGGCGCCTGGTTTCGGTGACAGGAGAAAAGACATGCTTGGCGATATTGCTGTAATAGTAGGCGCTAAGTATGTAGTAAATGACGAGCTTGCTGTTAAGATGGAAGACATCGCTCTAAGCGATCTTGGTACTGCTAAGAGCG…
hungL57	Erinaceus roumanicus	hungary	1	hedgehog	ATGGTATGCAGTTTGATCGCGGATATCTTTCGCCTTACTTTGTTACAAATGCTGAAAAAATGCTGGTGGAATTTGAAAATCCATACATATTCCTTACTGAAAAGAAGATTAATCTTGTACAAAGCATTCTACCAATCTTAGAAAACGTTGCACGGTCTGGAAGACCATTGCTCATCATAGCTGAAGACGTTGAAGGTGAAGCTCTGAGCACGCTTGTACTCAATAAGCTCCGTGGTGGCCTTCAAGTTGCTGCTGTAAAGGCGCCTGGTTTCGGTGACAGGAGAAAAGACATGCTTGGCGATATTGCTGTAATAGTAGGCGCTAAGTATGTAGTAAATGACGAGCTTGCTGTTAAGATGGAAGACATCGCTCTAAGCGATCTTGGTACTGCTAAGAGCG…
hungL60	Erinaceus roumanicus	hungary	1	hedgehog	ATGGTATGCAGTTTGATCGCGGATATCTTTCGCCTTACTTTGTTACAAATGCTGAAAAAATGCTGGTGGAATTTGAAAATCCATACATATTCCTTACTGAAAAGAAGATTAATCTTGTACAAAGCATTCTACCAATCTTAGAAAACGTTGCACGGTCTGGAAGACCATTGCTCATCATAGCTGAAGACGTTGAAGGTGAAGCTCTGAGCACGCTTGTACTCAATAAGCTCCGTGGTGGCCTTCAAGTTGCTGCTGTAAAGGCGCCTGGTTTCGGTGACAGGAGAAAAGACATGCTTGGCGATATTGCTGTAATAGTAGGCGCTAAGTATGTAGTAAATGACGAGCTTGCTGTTAAGATGGAAGACATCGCTCTAAGCGATCTTGGTACTGCTAAGAGCG…
hungL68	Erinaceus roumanicus	hungary	1	hedgehog	ATGGTATGCAGTTTGATCGCGGATATCTTTCGCCTTACTTTGTTACAAATGCTGAAAAAATGCTGGTGGAATTTGAAAATCCATACATATTCCTTACTGAAAAGAAGATTAATCTTGTACAAAGCATTCTACCAATCTTAGAAAACGTTGCACGGTCTGGAAGACCATTGCTCATCATAGCTGAAGACGTTGAAGGTGAAGCTCTGAGCACGCTTGTACTCAATAAGCTCCGTGGTGGCCTTCAAGTTGCTGCTGTAAAGGCGCCTGGTTTCGGTGACAGGAGAAAAGACATGCTTGGCGATATTGCTGTAATAGTAGGCGCTAAGTATGTAGTAAATGACGAGCTTGCTGTTAAGATGGAAGACATCGCTCTAAGCGATCTTGGTACTGCTAAGAGCG…
hungL74	Erinaceus roumanicus	hungary	1	hedgehog	GGTATGCAGTTTGATCGCGGATATCTTTCGCCTTACTTTGTTACAAATGCTGAAAAAATGCTGGTGGAATTTGAAAATCCATACATATTCCTTACTGAAAAGAAGATTAATCTTGTACAAAGCATTCTACCAATCTTAGAAAACGTTGCACGGTCTGGAAGACCATTGCTCATCATAGCTGAAGACGTTGAAGGTGAAGCTCTGAGCACGCTTGTACTCAATAAGCTCCGTGGTGGCCTTCAAGTTGCTGCTGTAAAGGCGCCTGGTTTCGGTGACAGGAGAAAAGACATGCTTGGCGATATTGCTGTAATAGTAGGCGCTAAGTATGTAGTAAATGACGAGCTTGCTGTTAAGATGGAAGACATCGCTCTAAGCGATCTTGGTACTGCTAAGAGCGTA…
hungL76	Erinaceus roumanicus	hungary	1	hedgehog	TGATCGCGGATATCTTTCGCCTTACTTTGTTACAAATGCTGAAAAAATGCTGGTGGAATTTGAAAATCCATACATATTCCTTACTGAAAAGAAGATTAATCTTGTACAAAGCATTCTACCAATCTTAGAAAACGTTGCACGGTCTGGAAGACCATTGCTCATCATAGCTGAAGACGTTGAAGGTGAAGCTCTGAGCACGCTTGTACTCAATAAGCTCCGTGGTGGCCTTCAAGTTGCTGCTGTAAAGGCGCCTGGTTTCGGTGACAGGAGAAAAGACATGCTTGGCGATATTGCTGTAATAGTAGGCGCTAAGTATGTAGTAAATGACGAGCTTGCTGTTAAGATGGAAGACATCGCTCTAAGCGATCTTGGTACTGCTAAGAGCGTACGCATCACAAA…
hungL78	Erinaceus roumanicus	hungary	1	hedgehog	ATGGTATGCAGTTTGATCGCGGATATCTTTCGCCTTACTTTGTTACAAATGCTGAAAAAATGCTGGTGGAATTTGAAAATCCATACATATTCCTTACTGAAAAGAAGATTAATCTTGTACAAAGCATTCTACCAATCTTAGAAAACGTTGCACGGTCTGGAAGACCATTGCTCATCATAGCTGAAGACGTTGAAGGTGAAGCTCTGAGCACGCTTGTACTCAATAAGCTCCGTGGTGGCCTTCAAGTTGCTGCTGTAAAGGCGCCTGGTTTCGGTGACAGGAGAAAAGACATGCTTGGCGATATTGCTGTAATAGTAGGCGCTAAGTATGTAGTAAATGACGAGCTTGCTGTTAAGATGGAAGACATCGCTCTAAGCGATCTTGGTACTGCTAAGAGCG…
hungL81	Erinaceus roumanicus	hungary	1	hedgehog	ATGGTATGCAGTTTGATCGCGGATATCTTTCGCCTTACTTTGTTACAAATGCTGAAAAAATGCTGGTGGAATTTGAAAATCCATACATATTCCTTACTGAAAAGAAGATTAATCTTGTACAAAGCATTCTACCAATCTTAGAAAACGTTGCACGGTCTGGAAGACCATTGCTCATCATAGCTGAAGACGTTGAAGGTGAAGCTCTGAGCACGCTTGTACTCAATAAGCTCCGTGGTGGCCTTCAAGTTGCTGCTGTAAAGGCGCCTGGTTTCGGTGACAGGAGAAAAGACATGCTTGGCGATATTGCTGTAATAGTAGGCGCTAAGTATGTAGTAAATGACGAGCTTGCTGTTAAGATGGAAGACATCGCTCTAAGCGATCTTGGTACTGCTAAGAGCG…
hung10on22TD	Erinaceus roumanicus	hungary	1	hedgehog	TGATCGCGGATATCTTTCGCCTTACTTTGTTACAAATGCTGAAAAAATGCTGGTGGAATTTGAAAATCCATACATATTCCTTACTGAAAAGAAGATTAATCTTGTACAAAGCATTCTACCAATCTTAGAAAACGTTGCACGGTCTGGAAGACCATTGCTCATCATAGCTGAAGACGTTGAAGGTGAAGCTCTGAGCACGCTTGTACTCAATAAGCTCCGTGGTGGCCTTCAAGTTGCTGCTGTAAAGGCGCCTGGTTTCGGTGACAGGAGAAAAGACATGCTTGGCGATATTGCTGTAATAGTAGGCGCTAAGTATGTAGTAAATGACGAGCTTGCTGTTAAGATGGAAGACATCGCTCTAAGCGATCTTGGTACTGCTAAGAGCGTACGCATCACAAA…
hungL82	Erinaceus roumanicus	hungary	1	hedgehog	ATGGTATGCAGTTTGATCGCGGATATCTTTCGCCTTACTTTGTTACAAATGCTGAAAAAATGCTGGTGGAATTTGAAAATCCATACATATTCCTTACTGAAAAGAAGATTAATCTTGTACAAAGCATTCTACCAATCTTAGAAAACGTTGCACGGTCTGGAAGACCATTGCTCATCATAGCTGAAGACGTTGAAGGTGAAGCTCTGAGCACGCTTGTACTCAATAAGCTCCGTGGTGGCCTTCAAGTTGCTGCTGTAAAGGCGCCTGGTTTCGGTGACAGGAGAAAAGACATGCTTGGCGATATTGCTGTAATAGTAGGCGCTAAGTATGTAGTAAATGACGAGCTTGCTGTTAAGATGGAAGACATCGCTCTAAGCGATCTTGGTACTGCTAAGAGCG…
hungL91	Erinaceus roumanicus	hungary	1	hedgehog	GGTATGCAGTTTGATCGCGGATATCTTTCGCCTTACTTTGTTACAAATGCTGAAAAAATGCTGGTGGAATTTGAAAATCCATACATATTCCTTACTGAAAAGAAGATTAATCTTGTACAAAGCATTCTACCAATCTTAGAAAACGTTGCACGGTCTGGAAGACCATTGCTCATCATAGCTGAAGACGTTGAAGGTGAAGCTCTGAGCACGCTTGTACTCAATAAGCTCCGTGGTGGCCTTCAAGTTGCTGCTGTAAAGGCGCCTGGTTTCGGTGACAGGAGAAAAGACATGCTTGGCGATATTGCTGTAATAGTAGGCGCTAAGTATGTAGTAAATGACGAGCTTGCTGTTAAGATGGAAGACATCGCTCTAAGCGATCTTGGTACTGCTAAGAGCGTA…
hungL93	Erinaceus roumanicus	hungary	1	hedgehog	GGTATGCAGTTTGATCGCGGATATCTTTCGCCTTACTTTGTTACAAATGCTGAAAAAATGCTGGTGGAATTTGAAAATCCATACATATTCCTTACTGAAAAGAAGATTAATCTTGTACAAAGCATTCTACCAATCTTAGAAAACGTTGCACGGTCTGGAAGACCATTGCTCATCATAGCTGAAGACGTTGAAGGTGAAGCTCTGAGCACGCTTGTACTCAATAAGCTCCGTGGTGGCCTTCAAGTTGCTGCTGTAAAGGCGCCTGGTTTCGGTGACAGGAGAAAAGACATGCTTGGCGATATTGCTGTAATAGTAGGCGCTAAGTATGTAGTAAATGACGAGCTTGCTGTTAAGATGGAAGACATCGCTCTAAGCGATCTTGGTACTGCTAAGAGCGTA…
hungL96	Erinaceus roumanicus	hungary	1	hedgehog	ATGGTATGCAGTTTGATCGCGGATATCTTTCGCCTTACTTTGTTACAAATGCTGAAAAAATGCTGGTGGAATTTGAAAATCCATACATATTCCTTACTGAAAAGAAGATTAATCTTGTACAAAGCATTCTACCAATCTTAGAAAACGTTGCACGGTCTGGAAGACCATTGCTCATCATAGCTGAAGACGTTGAAGGTGAAGCTCTGAGCACGCTTGTACTCAATAAGCTCCGTGGTGGCCTTCAAGTTGCTGCTGTAAAGGCGCCTGGTTTCGGTGACAGGAGAAAAGACATGCTTGGCGATATTGCTGTAATAGTAGGCGCTAAGTATGTAGTAAATGACGAGCTTGCTGTTAAGATGGAAGACATCGCTCTAAGCGATCTTGGTACTGCTAAGAGCG…
hungL144	Erinaceus roumanicus	hungary	1	hedgehog	ATGGTATGCAGTTTGATCGCGGATATCTTTCGCCTTACTTTGTTACAAATGCTGAAAAAATGCTGGTGGAATTTGAAAATCCATACATATTCCTTACTGAAAAGAAGATTAATCTTGTACAAAGCATTCTACCAATCTTAGAAAACGTTGCACGGTCTGGAAGACCATTGCTCATCATAGCTGAAGACGTTGAAGGTGAAGCTCTGAGCACGCTTGTACTCAATAAGCTCCGTGGTGGCCTTCAAGTTGCTGCTGTAAAGGCGCCTGGTTTCGGTGACAGGAGAAAAGACATGCTTGGCGATATTGCTGTAATAGTAGGCGCTAAGTATGTAGTAAATGACGAGCTTGCTGTTAAGATGGAAGACATCGCTCTAAGCGATCTTGGTACTGCTAAGAGCG…
hungL147	Erinaceus roumanicus	hungary	1	hedgehog	ATGGTATGCAGTTTGATCGCGGATATCTTTCGCCTTACTTTGTTACAAATGCTGAAAAAATGCTGGTGGAATTTGAAAATCCATACATATTCCTTACTGAAAAGAAGATTAATCTTGTACAAAGCATTCTACCAATCTTAGAAAACGTTGCACGGTCTGGAAGACCATTGCTCATCATAGCTGAAGACGTTGAAGGTGAAGCTCTGAGCACGCTTGTACTCAATAAGCTCCGTGGTGGCCTTCAAGTTGCTGCTGTAAAGGCGCCTGGTTTCGGTGACAGGAGAAAAGACATGCTTGGCGATATTGCTGTAATAGTAGGCGCTAAGTATGTAGTAAATGACGAGCTTGCTGTTAAGATGGAAGACATCGCTCTAAGCGATCTTGGTACTGCTAAGAGCG…
hungL149	Erinaceus roumanicus	hungary	1	hedgehog	TGATCGCGGATATCTTTCGCCTTACTTTGTTACAAATGCTGAAAAAATGCTGGTGGAATTTGAAAATCCATACATATTCCTTACTGAAAAGAAGATTAATCTTGTACAAAGCATTCTACCAATCTTAGAAAACGTTGCACGGTCTGGAAGACCATTGCTCATCATAGCTGAAGACGTTGAAGGTGAAGCTCTGAGCACGCTTGTACTCAATAAGCTCCGTGGTGGCCTTCAAGTTGCTGCTGTAAAGGCGCCTGGTTTCGGTGACAGGAGAAAAGACATGCTTGGCGATATTGCTGTAATAGTAGGCGCTAAGTATGTAGTAAATGACGAGCTTGCTGTTAAGATGGAAGACATCGCTCTAAGCGATCTTGGTACTGCTAAGAGCGTACGCATCACAAA…
hungL151	Erinaceus roumanicus	hungary	1	hedgehog	GGTATGCAGTTTGATCGCGGATATCTTTCGCCTTACTTTGTTACAAATGCTGAAAAAATGCTGGTGGAATTTGAAAATCCATACATATTCCTTACTGAAAAGAAGATTAATCTTGTACAAAGCATTCTACCAATCTTAGAAAACGTTGCACGGTCTGGAAGACCATTGCTCATCATAGCTGAAGACGTTGAAGGTGAAGCTCTGAGCACGCTTGTACTCAATAAGCTCCGTGGTGGCCTTCAAGTTGCTGCTGTAAAGGCGCCTGGTTTCGGTGACAGGAGAAAAGACATGCTTGGCGATATTGCTGTAATAGTAGGCGCTAAGTATGTAGTAAATGACGAGCTTGCTGTTAAGATGGAAGACATCGCTCTAAGCGATCTTGGTACTGCTAAGAGCGTA…
hungL156	Erinaceus roumanicus	hungary	1	hedgehog	TGATCGCGGATATCTTTCGCCTTACTTTGTTACAAATGCTGAAAAAATGCTGGTGGAATTTGAAAATCCATACATATTCCTTACTGAAAAGAAGATTAATCTTGTACAAAGCATTCTACCAATCTTAGAAAACGTTGCACGGTCTGGAAGACCATTGCTCATCATAGCTGAAGACGTTGAAGGTGAAGCTCTGAGCACGCTTGTACTCAATAAGCTCCGTGGTGGCCTTCAAGTTGCTGCTGTAAAGGCGCCTGGTTTCGGTGACAGGAGAAAAGACATGCTTGGCGATATTGCTGTAATAGTAGGCGCTAAGTATGTAGTAAATGACGAGCTTGCTGTTAAGATGGAAGACATCGCTCTAAGCGATCTTGGTACTGCTAAGAGCGTACGCATCACAAA…
hungL165	Erinaceus roumanicus	hungary	1	hedgehog	TGATCGCGGATATCTTTCGCCTTACTTTGTTACAAATGCTGAAAAAATGCTGGTGGAATTTGAAAATCCATACATATTCCTTACTGAAAAGAAGATTAATCTTGTACAAAGCATTCTACCAATCTTAGAAAACGTTGCACGGTCTGGAAGACCATTGCTCATCATAGCTGAAGACGTTGAAGGTGAAGCTCTGAGCACGCTTGTACTCAATAAGCTCCGTGGTGGCCTTCAAGTTGCTGCTGTAAAGGCGCCTGGTTTCGGTGACAGGAGAAAAGACATGCTTGGCGATATTGCTGTAATAGTAGGCGCTAAGTATGTAGTAAATGACGAGCTTGCTGTTAAGATGGAAGACATCGCTCTAAGCGATCTTGGTACTGCTAAGAGCGTACGCATCACAAA…
hungL166	Erinaceus roumanicus	hungary	1	hedgehog	ATGGTATGCAGTTTGATCGCGGATATCTTTCGCCTTACTTTGTTACAAATGCTGAAAAAATGCTGGTGGAATTTGAAAATCCATACATATTCCTTACTGAAAAGAAGATTAATCTTGTACAAAGCATTCTACCAATCTTAGAAAACGTTGCACGGTCTGGAAGACCATTGCTCATCATAGCTGAAGACGTTGAAGGTGAAGCTCTGAGCACGCTTGTACTCAATAAGCTCCGTGGTGGCCTTCAAGTTGCTGCTGTAAAGGCGCCTGGTTTCGGTGACAGGAGAAAAGACATGCTTGGCGATATTGCTGTAATAGTAGGCGCTAAGTATGTAGTAAATGACGAGCTTGCTGTTAAGATGGAAGACATCGCTCTAAGCGATCTTGGTACTGCTAAGAGCG…
hungL171	Erinaceus roumanicus	hungary	1	hedgehog	ATGGTATGCAGTTTGATCGCGGATATCTTTCGCCTTACTTTGTTACAAATGCTGAAAAAATGCTGGTGGAATTTGAAAATCCATACATATTCCTTACTGAAAAGAAGATTAATCTTGTACAAAGCATTCTACCAATCTTAGAAAACGTTGCACGGTCTGGAAGACCATTGCTCATCATAGCTGAAGACGTTGAAGGTGAAGCTCTGAGCACGCTTGTACTCAATAAGCTCCGTGGTGGCCTTCAAGTTGCTGCTGTAAAGGCGCCTGGTTTCGGTGACAGGAGAAAAGACATGCTTGGCGATATTGCTGTAATAGTAGGCGCTAAGTATGTAGTAAATGACGAGCTTGCTGTTAAGATGGAAGACATCGCTCTAAGCGATCTTGGTACTGCTAAGAGCG…
hungL176	Erinaceus roumanicus	hungary	1	hedgehog	ATGGTATGCAGTTTGATCGCGGATATCTTTCGCCTTACTTTGTTACAAATGCTGAAAAAATGCTGGTGGAATTTGAAAATCCATACATATTCCTTACTGAAAAGAAGATTAATCTTGTACAAAGCATTCTACCAATCTTAGAAAACGTTGCACGGTCTGGAAGACCATTGCTCATCATAGCTGAAGACGTTGAAGGTGAAGCTCTGAGCACGCTTGTACTCAATAAGCTCCGTGGTGGCCTTCAAGTTGCTGCTGTAAAGGCGCCTGGTTTCGGTGACAGGAGAAAAGACATGCTTGGCGATATTGCTGTAATAGTAGGCGCTAAGTATGTAGTAAATGACGAGCTTGCTGTTAAGATGGAAGACATCGCTCTAAGCGATCTTGGTACTGCTAAGAGCG…
hungL162dot2	Erinaceus roumanicus	hungary	1	hedgehog	ATGGTATGCAGTTTGATCGCGGATATCTTTCGCCTTACTTTGTTACAAATGCTGAAAAAATGCTGGTGGAATTTGAAAATCCATACATATTCCTTACTGAAAAGAAGATTAATCTTGTACAAAGCATTCTACCAATCTTAGAAAACGTTGCACGGTCTGGAAGACCATTGCTCATCATAGCTGAAGACGTTGAAGGTGAAGCTCTGAGCACGCTTGTACTCAATAAGCTCCGTGGTGGCCTTCAAGTTGCTGCTGTAAAGGCGCCTGGTTTCGGTGACAGGAGAAAAGACATGCTTGGCGATATTGCTGTAATAGTAGGCGCTAAGTATGTAGTAAATGACGAGCTTGCTGTTAAGATGGAAGACATCGCTCTAAGCGATCTTGGTACTGCTAAGAGCG…
hung4on6	Erinaceus roumanicus	hungary	1	hedgehog	TGATCGCGGATATCTTTCGCCTTACTTTGTTACAAATGCTGAAAAAATGCTGGTGGAATTTGAAAATCCATACATATTCCTTACTGAAAAGAAGATTAATCTTGTACAAAGCATTCTACCAATCTTAGAAAACGTTGCACGGTCTGGAAGACCATTGCTCATCATAGCTGAAGACGTTGAAGGTGAAGCTCTGAGCACGCTTGTACTCAATAAGCTCCGTGGTGGCCTTCAAGTTGCTGCTGTAAAGGCGCCTGGTTTCGGTGACAGGAGAAAAGACATGCTTGGCGATATTGCTGTAATAGTAGGCGCTAAGTATGTAGTAAATGACGAGCTTGCTGTTAAGATGGAAGACATCGCTCTAAGCGATCTTGGTACTGCTAAGAGCGTACGCATCACAAA…
hung9on14dot1	Erinaceus roumanicus	hungary	1	hedgehog	GGTATGCAGTTTGATCGCGGATATCTTTCGCCTTACTTTGTTACAAATGCTGAAAAAATGCTGGTGGAATTTGAAAATCCATACATATTCCTTACTGAAAAGAAGATTAATCTTGTACAAAGCATTCTACCAATCTTAGAAAACGTTGCACGGTCTGGAAGACCATTGCTCATCATAGCTGAAGACGTTGAAGGTGAAGCTCTGAGCACGCTTGTACTCAATAAGCTCCGTGGTGGCCTTCAAGTTGCTGCTGTAAAGGCGCCTGGTTTCGGTGACAGGAGAAAAGACATGCTTGGCGATATTGCTGTAATAGTAGGCGCTAAGTATGTAGTAAATGACGAGCTTGCTGTTAAGATGGAAGACATCGCTCTAAGCGATCTTGGTACTGCTAAGAGCGTA…
hung9on18	Erinaceus roumanicus	hungary	1	hedgehog	TGATCGCGGATATCTTTCGCCTTACTTTGTTACAAATGCTGAAAAAATGCTGGTGGAATTTGAAAATCCATACATATTCCTTACTGAAAAGAAGATTAATCTTGTACAAAGCATTCTACCAATCTTAGAAAACGTTGCACGGTCTGGAAGACCATTGCTCATCATAGCTGAAGACGTTGAAGGTGAAGCTCTGAGCACGCTTGTACTCAATAAGCTCCGTGGTGGCCTTCAAGTTGCTGCTGTAAAGGCGCCTGGTTTCGGTGACAGGAGAAAAGACATGCTTGGCGATATTGCTGTAATAGTAGGCGCTAAGTATGTAGTAAATGACGAGCTTGCTGTTAAGATGGAAGACATCGCTCTAAGCGATCTTGGTACTGCTAAGAGCGTACGCATCACAAA…
hung9on19	Erinaceus roumanicus	hungary	1	hedgehog	GATCGCGGATATCTTTCGCCTTACTTTGTTACAAATGCTGAAAAAATGCTGGTGGAATTTGAAAATCCATACATATTCCTTACTGAAAAGAAGATTAATCTTGTACAAAGCATTCTACCAATCTTAGAAAACGTTGCACGGTCTGGAAGACCATTGCTCATCATAGCTGAAGACGTTGAAGGTGAAGCTCTGAGCACGCTTGTACTCAATAAGCTCCGTGGTGGCCTTCAAGTTGCTGCTGTAAAGGCGCCTGGTTTCGGTGACAGGAGAAAAGACATGCTTGGCGATATTGCTGTAATAGTAGGCGCTAAGTATGTAGTAAATGACGAGCTTGCTGTTAAGATGGAAGACATCGCTCTAAGCGATCTTGGTACTGCTAAGAGCGTACGCATCACAAAA…
hung15on6	Erinaceus roumanicus	hungary	1	hedgehog	ATCGCGGATATCTTTCGCCTTACTTTGTTACAAATGCTGAAAAAATGCTGGTGGAATTTGAAAATCCATACATATTCCTTACTGAAAAGAAGATTAATCTTGTACAAAGCATTCTACCAATCTTAGAAAACGTTGCACGGTCTGGAAGACCATTGCTCATCATAGCTGAAGACGTTGAAGGTGAAGCTCTGAGCACGCTTGTACTCAATAAGCTCCGTGGTGGCCTTCAAGTTGCTGCTGTAAAGGCGCCTGGTTTCGGTGACAGGAGAAAAGACATGCTTGGCGATATTGCTGTAATAGTAGGCGCTAAGTATGTAGTAAATGACGAGCTTGCTGTTAAGATGGAAGACATCGCTCTAAGCGATCTTGGTACTGCTAAGAGCGTACGCATCACAAAAG…
hungL13	Erinaceus roumanicus	hungary	1	hedgehog	GGTATGCAGTTTGATCGCGGATATCTTTCGCCTTACTTTGTTACAAATGCTGAAAAAATGCTGGTGGAATTTGAAAATCCATACATATTCCTTACTGAAAAGAAGATTAATCTTGTACAAAGCATTCTACCAATCTTAGAAAACGTTGCACGGTCTGGAAGACCATTGCTCATCATAGCTGAAGACGTTGAAGGTGAAGCTCTGAGCACGCTTGTACTCAATAAGCTCCGTGGTGGCCTTCAAGTTGCTGCTGTAAAGGCGCCTGGTTTCGGTGACAGGAGAAAAGACATGCTTGGCGATATTGCTGTAATAGTAGGCGCTAAGTATGTAGTAAATGACGAGCTTGCTGTTAAGATGGAAGACATCGCTCTAAGCGATCTTGGTACTGCTAAGAGCGTA…
hungL35	Erinaceus roumanicus	hungary	1	hedgehog	TGATCGCGGATATCTTTCGCCTTACTTTGTTACAAATGCTGAAAAAATGCTGGTGGAATTTGAAAATCCATACATATTCCTTACTGAAAAGAAGATTAATCTTGTACAAAGCATTCTACCAATCTTAGAAAACGTTGCACGGTCTGGAAGACCATTGCTCATCATAGCTGAAGACGTTGAAGGTGAAGCTCTGAGCACGCTTGTACTCAATAAGCTCCGTGGTGGCCTTCAAGTTGCTGCTGTAAAGGCGCCTGGTTTCGGTGACAGGAGAAAAGACATGCTTGGCGATATTGCTGTAATAGTAGGCGCTAAGTATGTAGTAAATGACGAGCTTGCTGTTAAGATGGAAGACATCGCTCTAAGCGATCTTGGTACTGCTAAGAGCGTACGCATCACAAA…
hungL38	Erinaceus roumanicus	hungary	1	hedgehog	TGATCGCGGATATCTTTCGCCTTACTTTGTTACAAATGCTGAAAAAATGCTGGTGGAATTTGAAAATCCATACATATTCCTTACTGAAAAGAAGATTAATCTTGTACAAAGCATTCTACCAATCTTAGAAAACGTTGCACGGTCTGGAAGACCATTGCTCATCATAGCTGAAGACGTTGAAGGTGAAGCTCTGAGCACGCTTGTACTCAATAAGCTCCGTGGTGGCCTTCAAGTTGCTGCTGTAAAGGCGCCTGGTTTCGGTGACAGGAGAAAAGACATGCTTGGCGATATTGCTGTAATAGTAGGCGCTAAGTATGTAGTAAATGACGAGCTTGCTGTTAAGATGGAAGACATCGCTCTAAGCGATCTTGGTACTGCTAAGAGCGTACGCATCACAAA…
hungL58	Erinaceus roumanicus	hungary	1	hedgehog	GGTATGCAGTTTGATCGCGGATATCTTTCGCCTTACTTTGTTACAAATGCTGAAAAAATGCTGGTGGAATTTGAAAATCCATACATATTCCTTACTGAAAAGAAGATTAATCTTGTACAAAGCATTCTACCAATCTTAGAAAACGTTGCACGGTCTGGAAGACCATTGCTCATCATAGCTGAAGACGTTGAAGGTGAAGCTCTGAGCACGCTTGTACTCAATAAGCTCCGTGGTGGCCTTCAAGTTGCTGCTGTAAAGGCGCCTGGTTTCGGTGACAGGAGAAAAGACATGCTTGGCGATATTGCTGTAATAGTAGGCGCTAAGTATGTAGTAAATGACGAGCTTGCTGTTAAGATGGAAGACATCGCTCTAAGCGATCTTGGTACTGCTAAGAGCGTA…
hungL80	Erinaceus roumanicus	hungary	1	hedgehog	ATGGTATGCAGTTTGATCGCGGATATCTTTCGCCTTACTTTGTTACAAATGCTGAAAAAATGCTGGTGGAATTTGAAAATCCATACATATTCCTTACTGAAAAGAAGATTAATCTTGTACAAAGCATTCTACCAATCTTAGAAAACGTTGCACGGTCTGGAAGACCATTGCTCATCATAGCTGAAGACGTTGAAGGTGAAGCTCTGAGCACGCTTGTACTCAATAAGCTCCGTGGTGGCCTTCAAGTTGCTGCTGTAAAGGCGCCTGGTTTCGGTGACAGGAGAAAAGACATGCTTGGCGATATTGCTGTAATAGTAGGCGCTAAGTATGTAGTAAATGACGAGCTTGCTGTTAAGATGGAAGACATCGCTCTAAGCGATCTTGGTACTGCTAAGAGCG…
hungL157	Erinaceus roumanicus	hungary	1	hedgehog	GATCGCGGATATCTTTCGCCTTACTTTGTTACAAATGCTGAAAAAATGCTGGTGGAATTTGAAAATCCATACATATTCCTTACTGAAAAGAAGATTAATCTTGTACAAAGCATTCTACCAATCTTAGAAAACGTTGCACGGTCTGGAAGACCATTGCTCATCATAGCTGAAGACGTTGAAGGTGAAGCTCTGAGCACGCTTGTACTCAATAAGCTCCGTGGTGGCCTTCAAGTTGCTGCTGTAAAGGCGCCTGGTTTCGGTGACAGGAGAAAAGACATGCTTGGCGATATTGCTGTAATAGTAGGCGCTAAGTATGTAGTAAATGACGAGCTTGCTGTTAAGATGGAAGACATCGCTCTAAGCGATCTTGGTACTGCTAAGAGCGTACGCATCACAAAA…
hungL175	Erinaceus roumanicus	hungary	1	hedgehog	GTATGCAGTTTGATCGCGGATATCTTTCGCCTTACTTTGTTACAAATGCTGAAAAAATGCTGGTGGAATTTGAAAATCCATACATATTCCTTACTGAAAAGAAGATTAATCTTGTACAAAGCATTCTACCAATCTTAGAAAACGTTGCACGGTCTGGAAGACCATTGCTCATCATAGCTGAAGACGTTGAAGGTGAAGCTCTGAGCACGCTTGTACTCAATAAGCTCCGTGGTGGCCTTCAAGTTGCTGCTGTAAAGGCGCCTGGTTTCGGTGACAGGAGAAAAGACATGCTTGGCGATATTGCTGTAATAGTAGGCGCTAAGTATGTAGTAAATGACGAGCTTGCTGTTAAGATGGAAGACATCGCTCTAAGCGATCTTGGTACTGCTAAGAGCGTAC…
hungL119	Erinaceus roumanicus	hungary	1	hedgehog	GGTATGCAGTTTGATCGCGGATATCTTTCGCCTTACTTTGTTACAAATGCTGAAAAAATGCTGGTGGAATTTGAAAATCCATACATATTCCTTACTGAAAAGAAGATTAATTTTGTACAAAGCATTCTACCAATCTTAGAAAACGTTGCACGGTCTGGAAGACCATTGCTCATCATAGCTGAAGACGTTGAAGGTGAAGCTCTGAGCACGCTTGTACTCAATAAGCTCCGTGGTGGCCTTCAAGTTGCTGCTGTAAAGGCGCCTGGTTTCGGTGACAGGAGAAAAGACATGCTTGGCGATATTGCTGTAATAGTAGGCGCTAAGTATGTAGTAAATGACGAGCTTGCTGTTAAGATGGAAGACATCGCTCTAAGCGATCTTGGTACTGCTAAGAGCGTA…
HedghogIhexagonus43	Hedgehog	Netherlands	1	Hedgehog	ATTCCTTACTGAAAAGAAGATTAATCTTGTACAAAGCATTCTACCAATCTTAGAAAACGTTGCACGGTCTGGAAGACCATTGCTCATCATAGCTGAAGACGTTGAAGGTGAAGCTCTGAGCACGCTTGTACTCAATAAGCTCCGTGGTGGCCTTCAAGTTGCTGCTGTAAAGGCGCCTGGTTTCGGTGACAGGAGAAAAGACATGCTTGGCGATATTGCTGTAATAGTAGGCGCTAAGTATGTAGTAAATGACGAGCTTGCTGTTAAGATGGAAGACATCGCTCTAAGCGATCTTGGTACTGCTAAGAGCGTACGCATCACAAAAGACGCAACTACTATCATAGGTAGTGTTGATAGCAGTTCTGAAAGCATAGCTAGCAGGACTAATCAAATCAAAGC…
HedghogIhexagonus72	Hedgehog	Netherlands	1	Hedgehog	GCGGATATCTTTCGCCTTACTTTGTTACAAATGCTGAAAAAATGCTGGTGGAATTTGAAAATCCATACATATTCCTTACTGAAAAGAAGATTAATCTTGTACAAAGCATTCTACCAATCTTAGAAAACGTTGCACGGTCTGGAAGACCATTGCTCATCATAGCTGAAGACGTTGAAGGTGAAGCTCTGAGCACGCTTGTACTCAATAAGCTCCGTGGTGGCCTTCAAGTTGCTGCTGTAAAGGCGCCTGGTTTCGGTGACAGGAGAAAAGACATGCTTGGCGATATTGCTGTAATAGTAGGCGCTAAGTATGTAGTAAATGACGAGCTTGCTGTTAAGATGGAAGACATCGCTCTAAGCGATCTTGGTACTGCTAAGAGCGTACGCATCACAAAAGACG…
HedghogTick24	Hedgehog	Netherlands	1	Hedgehog	GCAGTTTGATCGCGGATATCTTTCGCCTTACTTTGTTACAAATGCTGAAAAAATGCTGGTGGAATTTGAAAATCCATACATATTCCTTACTGAAAAGAAGATTAATCTTGTACAAAGCATTCTACCAATCTTAGAAAACGTTGCACGGTCTGGAAGACCATTGCTCATCATAGCTGAAGACGTTGAAGGTGAAGCTCTGAGCACGCTTGTACTCAATAAGCTCCGTGGTGGCCTTCAAGTTGCTGCTGTAAAGGCGCCTGGTTTCGGTGACAGGAGAAAAGACATGCTTGGCGATATTGCTGTAATAGTAGGCGCTAAGTATGTAGTAAATGACGAGCTTGCTGTTAAGATGGAAGACATCGCTCTAAGCGATCTTGGTACTGCTAAGAGCGTACGCAT…
HedghogTick25	Hedgehog	Netherlands	1	Hedgehog	GCAGTTTGATCGCGGATATCTTTCGCCTTACTTTGTTACAAATGCTGAAAAAATGCTGGTGGAATTTGAAAATCCATACATATTCCTTACTGAAAAGAAGATTAATCTTGTACAAAGCATTCTACCAATCTTAGAAAACGTTGCACGGTCTGGAAGACCATTGCTCATCATAGCTGAAGACGTTGAAGGTGAAGCTCTGAGCACGCTTGTACTCAATAAGCTCCGTGGTGGCCTTCAAGTTGCTGCTGTAAAGGCGCCTGGTTTCGGTGACAGGAGAAAAGACATGCTTGGCGATATTGCTGTAATAGTAGGCGCTAAGTATGTAGTAAATGACGAGCTTGCTGTTAAGATGGAAGACATCGCTCTAAGCGATCTTGGTACTGCTAAGAGCGTACGCAT…
HedghogTick26	Hedgehog	Netherlands	1	Hedgehog	TTGATCGCGGATATCTTTCGCCTTACTTTGTTACAAATGCTGAAAAAATGCTGGTGGAATTTGAAAATCCATACATATTCCTTACTGAAAAGAAGATTAATCTTGTACAAAGCATTCTACCAATCTTAGAAAACGTTGCACGGTCTGGAAGACCATTGCTCATCATAGCTGAAGACGTTGAAGGTGAAGCTCTGAGCACGCTTGTACTCAATAAGCTCCGTGGTGGCCTTCAAGTTGCTGCTGTAAAGGCGCCTGGTTTCGGTGACAGGAGAAAAGACATGCTTGGCGATATTGCTGTAATAGTAGGCGCTAAGTATGTAGTAAATGACGAGCTTGCTGTTAAGATGGAAGACATCGCTCTAAGCGATCTTGGTACTGCTAAGAGCGTACGCATCACAA…
HedghogTick32	Hedgehog	Netherlands	1	Hedgehog	TGATCGCGGATATCTTTCGCCTTACTTTGTTACAAATGCTGAAAAAATGCTGGTGGAATTTGAAAATCCATACATATTCCTTACTGAAAAGAAGATTAATCTTGTACAAAGCATTCTACCAATCTTAGAAAACGTTGCACGGTCTGGAAGACCATTGCTCATCATAGCTGAAGACGTTGAAGGTGAAGCTCTGAGCACGCTTGTACTCAATAAGCTCCGTGGTGGCCTTCAAGTTGCTGCTGTAAAGGCGCCTGGTTTCGGTGACAGGAGAAAAGACATGCTTGGCGATATTGCTGTAATAGTAGGCGCTAAGTATGTAGTAAATGACGAGCTTGCTGTTAAGATGGAAGACATCGCTCTAAGCGATCTTGGTACTGCTAAGAGCGTACGCATCACAAA…
HedghogTick33	Hedgehog	Netherlands	1	Hedgehog	ATCGCGGATATCTTTCGCCTTACTTTGTTACAAATGCTGAAAAAATGCTGGTGGAATTTGAAAATCCATACATATTCCTTACTGAAAAGAAGATTAATCTTGTACAAAGCATTCTACCAATCTTAGAAAACGTTGCACGGTCTGGAAGACCATTGCTCATCATAGCTGAAGACGTTGAAGGTGAAGCTCTGAGCACGCTTGTACTCAATAAGCTCCGTGGTGGCCTTCAAGTTGCTGCTGTAAAGGCGCCTGGTTTCGGTGACAGGAGAAAAGACATGCTTGGCGATATTGCTGTAATAGTAGGCGCTAAGTATGTAGTAAATGACGAGCTTGCTGTTAAGATGGAAGACATCGCTCTAAGCGATCTTGGTACTGCTAAGAGCGTACGCATCACAAAAG…
EU839853	Eskadra horse	Czech Republic	1	horse	TATCTTTCGCCTTACTTTGTTACAAATGCTGAAAAAATGCTGGTGGAATTTGAAAATCCATACATATTTCTTACTGAAAAGAAGATTAATCTTGTACAAAGCATTCTACCAATCTTAGAAAACGTTGCACGGTCTGGAAGACCATTGCTCATCATAGCTGAAGACGTTGAAGGTGAAGCTCTGAGCACGCTTGTACTCAATAAGCTCCGTGGTGGCCTTCAAGTTGCTGCTGTAAAGGCGCCTGGTTTCGGTGACAGGAGAAAAGACATGCTTGGCGATATTGCTGTAATAGTAGGCGCTAAGTATGTAGTAAATGACGAGCTTGCTGTTAAGATGGAAGACATCGCTCTAAGCGATCTTGGTACTGCTAAGAGCGTACGCATCACAAAAGACGCAACT…
EU839858	Equus caballus	Czech Republic	1	horse	TATCTTTCGCCTTACTTTGTTACAAATGCTGAAAAAATGCTGGTGGAATTTGAAAATCCATACATATTCCTTACTGAAAAGAAGATTAATCTTGTACAAAGCATTCTACCAATCTTAGAAAACGTTGCACGGTCTGGAAGACCATTGCTCATCATAGCTGAAGACGTTGAAGGTGAAGCTCTGAGCACGCTTGTACTCAATAAGCTCCGTGGTGGCCTTCAAGTTGCTGCTGTAAAGGCGCCTGGTTTCGGTGACAGAAGAAAAGACATGCTTGGCGATATTGCTGTAATAGTAGGCGCTAAGTATGTAGTAAATGACGAGCTTGCTGTTAAGATGGAAGACATCGCTCTAAGCGATCTTGGTACTGCTAAGAGCGTGCGAATCACAAAAGACGCAACT…
AF482760	horse	Germany	1	horse	GAAGGAGAGTGACATAATAGCTAAGGAAGCATAGTCTTATGCTACGGTTGTTTGTTCTATTGGTCTAAAGTTTAGGAGGTTCAAAAATGTCAAATACGGTAGTCACGGGTGAGGTATTAGATAAGTCTATTAGGGAAGTAGTACGCATCCTAGAAGATGCAGTTGGTTGTACTGCTGGTCCTAAAGGCCTCACTGTAGCGATTAGTAAGCCTTATGGGTCGCCAGAGATCACAAAGGATGGCTACAAGGTAATGAAGAGTATAAAGCCTGAAGAACCACTGGCTGCCGCTATAGCGAGCATCATTACTCAGAGTGCTTCTCAGTGTAATGATAAGGTGGGAGATGGAACTACTACATGCTCCATACTAACAGCAAAAGTGATTGAAGAAGTCTCAAAAG…
JF893918	horse	Germany	1	horse	GGATATCTTTCGCCTTACTTTGTTACAAATGCTGAAAAAATGCTGGTGGAATTTGAAAATCCATACATATTCCTTACTGAAAAGAAGATTAATCTTGTACAAAGCATTCTACCAATCTTAGAAAACGTTGCACGGTCTGGAAGACCATTGCTCATCATAGCTGAAGACGTTGAAGGTGAAGCTCTGAGCACGCTTGTACTCAATAAGCTCCGTGGTGGCCTTCAAGTTGCTGCTGTAAAGGCGCCTGGTTTTGGTGACAGGAGAAAAGACATGCTTGGCGATATTGCTGTAATAGTAGGCGCTAAGTATGTAGTAAATGACGAGCTTGCTGTTAAGATGGAAGATATCGCTCTAAGCGATCTTGGTACTGCTAAGAGCGTACGCATCACAAAAGACGCA…
JF893915	horse	Germany	1	horse	GGATATCTTTCGCCTTACTTTGTTACAAATGCTGAAAAAATGCTGGTGGAATTTGAAAATCCATACATATTCCTTACTGAAAAGAAGATTAATCTTGTACAAAGCATTCTACCAATCTTAGAAAACGTTGCACGGTCTGGAAGACCATTGCTCATCATAGCTGAAGACGTTGAAGGTGAAGCTCTGAGCACGCTTGTACTCAATAAGCTCCGTGGTGGCCTTCAAGTTGCTGCTGTAAAGGCGCCTGGTTTTGGTGACAGGAGAAAAGACATGCTTGGCGATATTGCTGTAATAGTAGGCGCTAAGTATGTAGTAAATGACGAGCTTGCTGTTAAGATGGAAGACATCGCTCTAAGCGATCTTGGTACTGCTAAGAGCGTACGCATCACAAAAGACGCA…
JF893919	horse	Germany	1	horse	GGATATCTTTCGCCTTACTTTGTTACAAATGCTGAAAAAATGCTGGTGGAATTTGAAAATCCATACATATTCCTTACTGAAAAGAAGATTAATCTTGTACAAAGCATTCTACCAATCTTAGAAAACGTTGCACGGTCTGGAAGACCATTGCTCATCATAGCTGAAGACGTTGAAGGTGAAGCTCTGAGCACGCTTGTACTCAATAAGCTCCGTGGTGGCCTTCAAGTTGCTGCTGTAAAGGCGCCTGGTTTCGGTGACAGGAGAAAAGACATGCTTGGCGATATTGCTGTAATAGTAGGCGCTAAGTATGTAGTAAATGACGAGCTTGCTGTTAAGATGGAAGACATCGCTCTAAGCGATCTTGGTACTGCTAAGAGCGTACGCATCACAAAAGACGCA…
JF893923	horse	Germany	1	horse	GGATATCTTTCGCCTTACTTTGTTACAAATGCTGAAAAAATGCTGGTGGAATTTGAAAATCCATACATATTTCTTACTGAAAAGAAGATTAATCTTGTACAAAGCATTCTACCAATCTTAGAAAACGTTGCACGGTCTGGAAGACCATTGCTCATCATAGCTGAAGACGTTGAAGGTGAAGCTCTGAGCACGCTTGTACTCAATAAGCTCCGTGGTGGCCTTCAAGTTGCTGCTGTAAAGGCGCCTGGTTTCGGTGACAGGAGAAAAGACATGCTTGGCGATATTGCTGTAATAGTAGGCGCTAAGTATGTAGTAAATGACGAGCTTGCTGTTAAGATGGAAGACATCGCTCTAAGCGATCTTGGTACTGCTAAGAGCGTACGCATCACAAAAGACGCA…
JF893922	horse	Germany	1	horse	GGATATCTTTCGCCTTACTTTGTTACAAATGCTGAAAAAATGCTGGTGGAATTTGAAAATCCATACATATTTCTTACTGAAAAGAAGATTAATCTTGTACAAAGCATTCTACCAATCTTAGAAAACGTTGCACGGTCTGGAAGACCATTGCTCATCATAGCTGAAGACGTTGAAGGTGAAGCTCTGAGCACGCTTGTACTCAATAAGCTCCGTGGTGGCCTTCAAGTTGCTGCTGTAAAGGCGCCTGGTTTCGGTGACAGGAGAAAAGACATGCTTGGCGATATTGCTGTAATAGTAGGCGCTAAGTATGTAGTAAATGACGAGCTTGCTGTTAAGATGGAAGACATCGCTCTAAGCGATCTTGGTACTGCTAAGAGCGTACGCATCACAAAAGACGCA…
JF893921	horse	Germany	1	horse	GGATATCTTTCGCCTTACTTTGTTACAAATGCTGAAAAAATGCTGGTGGAATTTGAAAATCCATACATATTTCTTACTGAAAAGAAGATTAATCTTGTACAAAGCATTCTACCAATCTTAGAAAACGTTGCACGGTCTGGAAGACCATTGCTCATCATAGCTGAAGACGTTGAAGGTGAAGCTCTGAGCACGCTTGTACTCAATAAGCTCCGTGGTGGCCTTCAAGTTGCTGCTGTAAAGGCGCCTGGTTTCGGTGACAGGAGAAAAGACATGCTTGGCGATATTGCTGTAATAGTAGGCGCTAAGTATGTAGTAAATGACGAGCTTGCTGTTAAGATGGAAGACATCGCTCTAAGCGATCTTGGTACTGCTAAGAGCGTACGCATCACAAAAGACGCA…
JF893920	horse	Germany	1	horse	GGATATCTTTCGCCTTACTTTGTTACAAATGCTGAAAAAATGCTGGTGGAATTTGAAAATCCATACATATTTCTTACTGAAAAGAAGATTAATCTTGTACAAAGCATTCTACCAATCTTAGAAAACGTTGCACGGTCTGGAAGACCATTGCTCATCATAGCTGAAGACGTTGAAGGTGAAGCTCTGAGCACGCTTGTACTCAATAAGCTCCGTGGTGGCCTTCAAGTTGCTGCTGTAAAGGCGCCTGGTTTCGGTGACAGGAGAAAAGACATGCTTGGCGATATTGCTGTAATAGTAGGCGCTAAGTATGTAGTAAATGACGAGCTTGCTGTTAAGATGGAAGACATCGCTCTAAGCGATCTTGGTACTGCTAAGAGCGTACGCATCACAAAAGACGCA…
JF893925	horse	Germany	1	horse	GGATATCTTTCGCCTTACTTTGTTACAAATGCTGAAAAAATGCTGGTGGAATTTGAAAATCCATACATATTTCTTACTGAAAAGAAGATTAATCTTGTACAAAGCATTCTACCAATCTTAGAAAACGTTGCACGGTCTGGAAGACCATTGCTCATCATAGCTGAAGACGTTGAAGGTGAAGCTCTGAGCACGCTTGTACTCAATAAGCTCCGTGGTGGCCTTCAAGTTGCTGCTGTAAAGGCGCCTGGTTTCGGTGACAGGAGAAAAGACATGCTTGGCGATATTGCTGTAATAGTAGGCGCTAAGTATGTAGTAAATGACGAGCTTGCTGTTAAGATGGAAGACATCGCTCTAAGCGATCTTGGTACTGCTAAGAGCGTACGCATCACAAAAGACGCA…
JF893924	horse	Germany	1	horse	GGATATCTTTCGCCTTACTTTGTTACAAATGCTGAAAAAATGCTGGTGGAATTTGAAAATCCATACATATTTCTTACTGAAAAGAAGATTAATCTTGTACAAAGCATTCTACCAATCTTAGAAAACGTTGCACGGTCTGGAAGACCATTGCTCATCATAGCTGAAGACGTTGAAGGTGAAGCTCTGAGCACGCTTGTACTCAATAAGCTCCGTGGTGGCCTTCAAGTTGCTGCTGTAAAGGCGCCTGGTTTCGGTGACAGGAGAAAAGACATGCTTGGCGATATTGCTGTAATAGTAGGCGCTAAGTATGTAGTAAATGACGAGCTTGCTGTTAAGATGGAAGACATCGCTCTAAGCGATCTTGGTACTGCTAAGAGCGTACGCATCACAAAAGACGCA…
JF893916	horse	Germany	1	horse	GGATATCTTTCGCCTTACTTTGTTACAAATGCTGAAAAAATGCTGGTGGAATTTGAAAATCCATACATATTTCTTACTGAAAAGAAGATTAATCTTGTACAAAGCATTCTACCAATCTTAGAAAACGTTGCACGGTCTGGAAGACCATTGCTCATCATAGCTGAAGACGTTGAAGGTGAAGCTCTGAGCACGCTTGTACTCAATAAGCTCCGTGGTGGCCTTCAAGTTGCTGCTGTAAAGGCGCCTGGTTTCGGTGACAGGAGAAAAGACATGCTTGGCGATATTGCTGTAATAGTAGGCGCTAAGTATGTAGTAAATGACGAGCTTGCTGTTAAGATGGAAGACATCGCTCTAAGCGATCTTGGTACTGCTAAGAGCGTACGCATCACAAAAGACGCA…
JF893917	horse	Germany	1	horse	GGATATCTTTCGCCTTACTTTGTTACAAATGCTGAAAAAATGCTGGTGGAATTTGAAAATCCATACATATTTCTTACTGAAAAGAAGATTAATCTTGTACAAAGCATTCTACCAATCTTAGAAAACGTTGCACGGTCTGGAAGACCATTGCTCATCATAGCTGAAGACGTTGAAGGTGAAGCTCTGAGCACGCTTGTACTCAATAAGCTCCGTGGTGGCCTTCAAGTTGCTGCTGTAAAGGCGCCTGGTTTCGGTGACAGGAGAAAAGACATGCTTGGCGATATTGCTGTAATAGTAGGCGCTAAGTATGTAGTAAATGACGAGCTTGCTGTTAAGATGGAAGACATCGCTCTAAGCGATCTTGGTACTGCTAAGAGCGTACGCATCACAAAAGACGCA…
JF893914	horse	Germany	1	horse	GGATATCTTTCGCCTTACTTTGTTACAAATGCTGAAAAAATGCTGGTGGAATTTGAAAATCCATACATATTTCTTACTGAAAAGAAGATTAATCTTGTACAAAGCATTCTACCAATCTTAGAAAACGTTGCACGGTCTGGAAGACCATTGCTCATCATAGCTGAAGACGTTGAAGGTGAAGCTCTGAGCACGCTTGTACTCAATAAGCTCCGTGGTGGCCTTCAAGTTGCTGCTGTAAAGGCGCCTGGTTTCGGTGACAGGAGAAAAGACATGCTTGGCGATATTGCTGTAATAGTAGGCGCTAAGTATGTAGTAAATGACGAGCTTGCTGTTAAGATGGAAGACATCGCTCTAAGCGATCTTGGTACTGCTAAGAGCGTACGCATCACAAAAGACGCA…
JF893913	horse	Germany	1	horse	GGATATCTTTCGCCTTACTTTGTTACAAATGCTGAAAAAATGCTGGTGGAATTTGAAAATCCATACATATTTCTTACTGAAAAGAAGATTAATCTTGTACAAAGCATTCTACCAATCTTAGAAAACGTTGCACGGTCTGGAAGACCATTGCTCATCATAGCTGAAGACGTTGAAGGTGAAGCTCTGAGCACGCTTGTACTCAATAAGCTCCGTGGTGGCCTTCAAGTTGCTGCTGTAAAGGCGCCTGGTTTCGGTGACAGGAGAAAAGACATGCTTGGCGATATTGCTGTAATAGTAGGCGCTAAGTATGTAGTAAATGACGAGCTTGCTGTTAAGATGGAAGACATCGCTCTAAGCGATCTTGGTACTGCTAAGAGCGTACGCATCACAAAAGACGCA…
JF893940	horse	Germany	1	horse	GGATATCTTTCGCCTTACTTTGTTACAAATGCTGAAAAAATGCTGGTGGAATTTGAAAATCCATACATATTTCTTACTGAAAAGAAGATTAATCTTGTACAAAGCATTCTACCAATCTTAGAAAACGTTGCACGGTCTGGAAGACCATTGCTCATCATAGCTGAAGACGTTGAAGGTGAAGCTCTGAGCACGCTTGTACTCAATAAGCTCCGTGGTGGCCTTCAAGTTGCTGCTGTAAAGGCGCCTGGTTTCGGTGACAGGAGAAAAGACATGCTTGGCGATATTGCTGTAATAGTAGGCGCTAAGTATGTAGTAAATGACGAGCTTGCTGTTAAGATGGAAGACATCGCTCTAAGCGATCTTGGTACTGCTAAGAGCGTACGCATCACAAAAGACGCA…
AY848749	horse	Italy	1	horse	GGATTTCTTTCGCCTTACTTTGTTACAAATGCTGAAAAAATGCTGGTGGAATTTGAAAATCCATACATATTCCTTACTGAAAAGAAGATTAATCTTGTACAAAGCATTCTACCAATCTTAGAAAACGTTGCACGGTCTGGAAGACCATTGCTCATCATAGCTGAAGACGTTGAAGGTGAAGCTCTGAGCACGCTTGTACTCAATAAGCTCCGTGGTGGCCTTCAAGTTGCTGCTGTAAAGGCGCCTGGTTTCGGTGACAGAAGAAAAGACATGCTTGGCGATATTGCTGTAATAGTAGGCGCTAAGTATGTAGTAAATGACGAGCTTGCTGTTAAGATGGAAGACATCGCTCTAAGCGATCTTGGTACTGCTAAGAGCGTGCGAATCACAAAAGACGCA…
AY848747	horse	Italy	1	horse	GGATATCTTTCGCCTTACTTTGTTACGAATGCTGAAAAAATGCTGGTGGAATTTGAAAATCCATACATATTCCTTACTGAAAAGAAGATTAATCTTGTACAAAGCATTCTACCAATCTTAGAAAACGTTGCACGGTCTGGAAGACCATTGCTCATCATAGCTGAAGACGTTGAAGGTGAAGCTCTGAGCACGCTTGTACTCAATAAGCTCCGTGGTGGCCTTCAAGTTGCTGCTGTAAAGGCGCCTGGTTTCGGTGACAGAAGAAAAGACATGCTTGGCGATATTGCTGTAATAGTAGGCGCTAAGTATGTAGTAAATGACGAGCTTGCTGTTAAGATGGAAGACATCGCTCTAAGCGATCTTGGTACTGCTAAGAGCGTGCGAATCACAAAAGACGCA…
AY848748	horse	Italy	1	horse	GGATATCTTTCGCCTTACTTTGTTACAAATGCTGAAAAAATGCTGGTGGAATTTGAAAATCCATACATATTCCTTACTGAAAAGATGATTAATCTTGTACAAAGCATTCTATCAATCTTGGAAAACGTTGCACGGTCTGGAAGACCATTGCTCATCATAGCTGAAGACGTTGAAGGTGAAGCTCTGAGCACGCTTGTACTCAATAAGCTCCGTGGTGGCCTTCAAGTTGCTGCTGTAAAGGCGCCTGGTTTCGGTGACAGAAGAAAAGACATGCTTGGCGATATTGCTGTAATAGTAGGCGCTAAGTATGTAGTAAATGACGAGCTTGCTGTTAAGATGGAAGACATCGCTCTAAGCGATCTTGGTACTGCTAAGAGCGTGCGAATCACAGAAGACGCA…
HorseNL14	horse	Netherlands	1	horse	TGATCGCGGATATCTTTCGCCTTACTTTGTTACAAATGCTGAAAAAATGCTGGTGGAATTTGAAAATCCATACATATTCCTTACTGAAAAGAAGATTAATCTTGTACAAAGCATTCTACCAATCTTAGAAAACGTTGCACGGTCTGGAAGACCATTGCTCATCATAGCTGAAGACGTTGAAGGTGAAGCTCTGAGCACGCTTGTACTCAATAAGCTCCGTGGTGGCCTTCAAGTTGCTGCTGTAAAGGCGCCTGGTTTTGGTGACAGGAGAAAAGACATGCTTGGCGATATTGCTGTAATAGTAGGCGCTAAGTATGTAGTAAATGACGAGCTTGCTGTTAAGATGGAAGATATCGCTCTAAGCGATCTTGGTACTGCTAAGAGCGTACGCATCACAAA…
HorseNL8	horse	Netherlands	1	horse	GTATGCAGTTTGATCGCGGATATCTTTCGCCTTACTTTGTTACAAATGCTGAAAAAATGCTGGTGGAATTTGAAAATCCATACATATTCCTTACTGAAAAGAAGATTAATCTTGTACAAAGCATTCTACCAATCTTAGAAAACGTTGCACGGTCTGGAAGACCATTGCTCATCATAGCTGAAGACGTTGAAGGTGAAGCTCTGAGCACACTTGTACTCAATAAGCTCCGTGGTGGCCTTCAAGTTGCTGCTGTAAAGGCGCCTGGTTTTGGTGACAGGAGAAAAGACATGCTTGGCGATATTGCTGTAATAGTAGGCGCTAAGTATGTAGTAAATGACGAGCTTGCTGTTAAGATGGAAGATATCGCTCTAAGCGATCTTGGTACTGCTAAGAGCGTAC…
HorseNL11	horse	Netherlands	1	horse	GGTATGCAGTTTGATCGCGGATATCTTTCGCCTTACTTTGTTACAAATGCTGAAAAAATGCTGGTGGAATTTGAAAATCCATACATATTCCTTACTGAAAAGAAGATTAATCTTGTACAAAGCATTCTACCAATCTTAGAAAACGTTGCACGGTCTGGAAGACCATTGCTCATCATAGCTGAAGACGTTGAAGGTGAAGCTCTGAGCACGCTTGTACTCAATAAGCTCCGTGGTGGCCTTCAAGTTGCTGCTGTAAAGGCGCCTGGTTTCGGTGACAGGAGAAAAGACATGCTTGGCGATATTGCTGTAATAGTAGGCGCTAAGTATGTAGTAAATGACGAGCTTGCTGTTAAGATGGAAGACATCGCTCTAAGCGATCTTGGTACTGCTAAGAGCGTA…
HorseNL1	horse	Netherlands	1	horse	TTGATCGCGGATATCTTTCGCCTTACTTTGTTACAAATGCTGAAAAAATGCTGGTGGAATTTGAAAATCCATACATATTTCTTACTGAAAAGAAGATTAATCTTGTACAAAGCATTCTACCAATCTTAGAAAACGTTGCACGGTCTGGAAGACCATTGCTCATCATAGCTGAAGACGTTGAAGGTGAAGCTCTGAGCACGCTTGTACTCAATAAGCTCCGTGGTGGCCTTCAAGTTGCTGCTGTAAAGGCGCCTGGTTTCGGTGACAGGAGAAAAGACATGCTTGGCGATATTGCTGTAATAGTAGGCGCTAAGTATGTAGTAAATGACGAGCTTGCTGTTAAGATGGAAGACATCGCTCTAAGCGATCTTGGTACTGCTAAGAGCGTACGCATCACAA…
HorseNL3	horse	Netherlands	1	horse	GGTATGCAGTTTGATCGCGGATATCTTTCGCCTTACTTTGTTACAAATGCTGAAAAAATGCTGGTGGAATTTGAAAATCCATACATATTTCTTACTGAAAAGAAGATTAATCTTGTACAAAGCATTCTACCAATCTTAGAAAACGTTGCACGGTCTGGAAGACCATTGCTCATCATAGCTGAAGACGTTGAAGGTGAAGCTCTGAGCACGCTTGTACTCAATAAGCTCCGTGGTGGCCTTCAAGTTGCTGCTGTAAAGGCGCCTGGTTTCGGTGACAGGAGAAAAGACATGCTTGGCGATATTGCTGTAATAGTAGGCGCTAAGTATGTAGTAAATGACGAGCTTGCTGTTAAGATGGAAGACATCGCTCTAAGCGATCTTGGTACTGCTAAGAGCGTA…
HorseNL4	horse	Netherlands	1	horse	TGATCGCGGATATCTTTCGCCTTACTTTGTTACAAATGCTGAAAAAATGCTGGTGGAATTTGAAAATCCATACATATTTCTTACTGAAAAGAAGATTAATCTTGTACAAAGCATTCTACCAATCTTAGAAAACGTTGCACGGTCTGGAAGACCATTGCTCATCATAGCTGAAGACGTTGAAGGTGAAGCTCTGAGCACGCTTGTACTCAATAAGCTCCGTGGTGGCCTTCAAGTTGCTGCTGTAAAGGCGCCTGGTTTCGGTGACAGGAGAAAAGACATGCTTGGCGATATTGCTGTAATAGTAGGCGCTAAGTATGTAGTAAATGACGAGCTTGCTGTTAAGATGGAAGACATCGCTCTAAGCGATCTTGGTACTGCTAAGAGCGTACGCATCACAAA…
HorseNL5	horse	Netherlands	1	horse	GGTATGCAGTTTGATCGCGGATATCTTTCGCCTTACTTTGTTACAAATGCTGAAAAAATGCTGGTGGAATTTGAAAATCCATACATATTTCTTACTGAAAAGAAGATTAATCTTGTACAAAGCATTCTACCAATCTTAGAAAACGTTGCACGGTCTGGAAGACCATTGCTCATCATAGCTGAAGACGTTGAAGGTGAAGCTCTGAGCACGCTTGTACTCAATAAGCTCCGTGGTGGCCTTCAAGTTGCTGCTGTAAAGGCGCCTGGTTTCGGTGACAGGAGAAAAGACATGCTTGGCGATATTGCTGTAATAGTAGGCGCTAAGTATGTAGTAAATGACGAGCTTGCTGTTAAGATGGAAGACATCGCTCTAAGCGATCTTGGTACTGCTAAGAGCGTA…
HorseNL7	horse	Netherlands	1	horse	TGATCGCGGATATCTTTCGCCTTACTTTGTTACAAATGCTGAAAAAATGCTGGTGGAATTTGAAAATCCATACATATTTCTTACTGAAAAGAAGATTAATCTTGTACAAAGCATTCTACCAATCTTAGAAAACGTTGCACGGTCTGGAAGACCATTGCTCATCATAGCTGAAGACGTTGAAGGTGAAGCTCTGAGCACGCTTGTACTCAATAAGCTCCGTGGTGGCCTTCAAGTTGCTGCTGTAAAGGCGCCTGGTTTCGGTGACAGGAGAAAAGACATGCTTGGCGATATTGCTGTAATAGTAGGCGCTAAGTATGTAGTAAATGACGAGCTTGCTGTTAAGATGGAAGACATCGCTCTAAGCGATCTTGGTACTGCTAAGAGCGTACGCATCACAAA…
HorseNL9	horse	Netherlands	1	horse	AAAATGCTGGTGGAATTTGAAAATCCATACATATTTCTTACTGAAAAGAAGATTAATCTTGTACAAAGCATTCTACCAATCTTAGAAAACGTTGCACGGTCTGGAAGACCATTGCTCATCATAGCTGAAGACGTTGAAGGTGAAGCTCTGAGCACGCTTGTACTCAATAAGCTCCGTGGTGGCCTTCAAGTTGCTGCTGTAAAGGCGCCTGGTTTCGGTGACAGGAGAAAAGACATGCTTGGCGATATTGCTGTAATAGTAGGCGCTAAGTATGTAGTAAATGACGAGCTTGCTGTTAAGATGGAAGACATCGCTCTAAGCGATCTTGGTACTGCTAAGAGCGTACGCATCACAAAAGACGCAACTACTATCATAGGTAGTGTTGATAGCAGTTCTGAA…
HorseNL10	horse	Netherlands	1	horse	TGATCGCGGATATCTTTCGCCTTACTTTGTTACAAATGCTGAAAAAATGCTGGTGGAATTTGAAAATCCATACATATTTCTTACTGAAAAGAAGATTAATCTTGTACAAAGCATTCTACCAATCTTAGAAAACGTTGCACGGTCTGGAAGACCATTGCTCATCATAGCTGAAGACGTTGAAGGTGAAGCTCTGAGCACGCTTGTACTCAATAAGCTCCGTGGTGGCCTTCAAGTTGCTGCTGTAAAGGCGCCTGGTTTCGGTGACAGGAGAAAAGACATGCTTGGCGATATTGCTGTAATAGTAGGCGCTAAGTATGTAGTAAATGACGAGCTTGCTGTTAAGATGGAAGACATCGCTCTAAGCGATCTTGGTACTGCTAAGAGCGTACGCATCACAAA…
HorseNL6	horse	Netherlands	1	horse	TTATGGTATGCAGTTTGATCGCGGATATCTTTCGCCTTACTTTGTTACAAATGCTGAAAAAATGCTGGTGGAATTTGAAAATCCATACATATTTCTTACTGAAAAGAAGATTAATCTTGTACAAAGCATTCTACCAATCTTAGAAAACGTTGCACGGTCTGGAAGACCATTGCTCATCATAGCTGAAGACGTTGAAGGTGAAGCTCTGAGCACGCTTGTACTCAATAAGCTCCGTGGTGGCCTTCAAGTTGCTGCTGTAAAGGCGCCTGGTTTCGGTGACAGGAGAAAAGACATGCTTGGCGATATTGCTGTAATAGTAGGCGCTAAGTATGTAGTAAATGACGAGCTTGCTGTTAAGATGGAAGACATCGCTCTAAGCGATCTTGGTACTGCTAAGAG…
HorseNL13	horse	Netherlands	1	horse	GGTATGCAGTTTGATCGCGGATATCTTTCGCCTTACTTTGTTACAAATGCTGAAAAAATGCTGGTGGAATTTGAAAATCCATACATATTTCTTACTGAAAAGAAGATTAATCTTGTACAAAGCATTCTACCAATCTTAGAAAACGTTGCACGGTCTGGAAGACCATTGCTCATCATAGCTGAAGACGTTGAAGGTGAAGCTCTGAGCACGCTTGTACTCAATAAGCTCCGTGGTGGCCTTCAAGTTGCTGCTGTAAAGGCGCCTGGTTTCGGTGACAGGAGAAAAGACATGCTTGGCGATATTGCTGTAATAGTAGGCGCTAAGTATGTAGTAAATGACGAGCTTGCTGTTAAGATGGAAGACATCGCTCTAAGCGATCTTGGTACTGCTAAGAGCGTA…
00000TEMP	horse	Netherlands	1	horse	TGAAAATCCATACATATTTCTTACTGAAAAGAAGATTAATCTTGTACAAAGCATTCTACCAATCTTAGAAAACGTTGCACGGTCTGGAAGACCATTGCTCATCATAGCTGAAGACGTTGAAGGTGAAGCTCTGAGCACGCTTGTACTCAATAAGCTCCGTGGTGGCCTTCAAGTTGCTGCTGTAAAGGCGCCTGGTTTCGGTGACAGGAGAAAAGACATGCTTGGCGATATTGCTGTAATAGTAGGCGCTAAGTATGTAGTAAATGACGAGCTTGCTGTTAAGATGGAAGACATCGCTCTAAGCGATCTTGGTACTGCTAAGAGCGTACGCATCACAAAAGACGCAACTACTATCATAGGTAGTGTTGATAGCAGTTCTGAAAGCATAGCTAGCAGGAC…
HorseNL12	horse	Netherlands	1	horse	TGATCGCGGATATCTTTCGCCTTACTTTGTTACAAATGCTGAAAAAATGCTGGTGGAATTTGAAAATCCATACATATTCCTTACTGAAAAGAAGATTAATCTTGTACAAAGCATTCTACCAATCTTAGAAAACGTTGCACGGTCTGGAAGACCATTGCTCATCATAGCTGAAGACGTTGAAGGTGAAGCTCTGAGCACACTTGTACTCAATAAGCTCCGTGGTGGCCTTCAAGTTGCTGCTGTAAAGGCGCCTGGTTTTGGTGACAGGAGAAAAGACATGCTTGGCGATATTGCTGTAATAGTAGGCGCTAAGTATGTAGTAAATGACGAGCTTGCTGTTAAGATGGAAGACATCGCTCTAAGCGATCTTGGTACTGCTAAGAGCGTACGCATCACAAA…
AY529489	horse	Sweden	1	horse	TTATGCTACGGTTGTTTGTTCTATTGGTCTAAAGTTTAGGAGGTTCAAAAATGTCAAATACGGTAGTCACGGGTGAGGTATTAGATAAGTCTATTAGGGAGGTAGTACGCATCCTAGAAGATGCAGTTGGTTGTACTGCTGGTCCTAAAGGCCTCACTGTAGCGATTAGTAAGCCTTATGGGTCGCCAGAGATCACAAAGGATGGCTACAAGGTAATGAAGAGTATAAAGCCTGAAGAACCACTGGCTGCCGCTATAGCGAGCATCATTACTCAGAGTGCTTCTCAGTGTAATGATAAGGTGGGAGATGGAACTACTACATGCTCCATACTAACAGCAAAAGTGATTGAAGAAGTCTCAAAAGCGAAAGCTGCTGGATCTGATATTGTTAGCATAAAGA…
AY529490	horse	Sweden	1	horse	TTATGCTACGGTTGTTTGTTCTATTGGTCTAAAGTTTAGGAGGTTCAAAAATGTCAAATACGGTAGTCACGGGTGAGGTATTAGATAAGTCTATTAGGGAAGTAGTACGCATCCTAGAAGATGCAGTTGGTTGTACTGCTGGTCCTAAAGGCCTCACTGTAGCGATTAGTAAGCCTTATGGGTCGCCAGAGATCACAAAGGATGGCTACAAGGTAATGAAGAGTATAAAGCCTGAAGAACCACTGGCTGCCGCTATAGCGAGCATCATTACTCAGAGTGCTTCTCAGTGTAATGATAAGGTGGGAGATGGAACTACTACATGCTCCATACTAACAGCAAAAGTGATTGAAGAAGTCTCAAAAGCGAAAGCTGCTGGATCTGATATTGTTAGCATAAAGA…
AF033101variant	human	Austria	1	human	TTATGCTACGGTTGTTTGTTCTATTGGTCTAAAGTTTAGGAGGTTCAAAAATGTCAAATACGGTAGTCACGGGTGAGGTATTAGATAAGTCTATTAGGGAAGTAGTACGCATCCTAGAAGATGCAGTTGGTTGTACTGCTGGTCCTAAAGGCCTCACTGTAGCGATTAGTAAGCCTTATGGGTCGCCAGAGATCACAAAGGATGGCTACAAGGTAATGAAGAGTATAAAGCCTGAAGAACCACTGGCTGCCGCTATAGCGAGCATCATTACTCAGAGTGCTTCTCAGTGTAATGATAAGGTGGGAGATGGAACTACTACATGCTCCATACTAACAGCAAAAGTGATTGAAGAAGTCTCAAAAGCGAAAGCTGCTGGATCTGATATTGTTAGCATAAAGA…
BelgiumPatient2014	human	Belgium	1	human	ATGGTATGCAGTTTGATCGCGGATATCTTTCGCCTTACTTTGTTACAAATGCTGAAAAAATGCTGGTGGAATTTGAAAATCCATACATATTCCTTACTGAAAAGAAGATTAATCTTGTACAAAGCATTCTACCAATCTTAGAAAACGTTGCACGGTCTGGAAGACCATTGCTCATCATAGCTGAAGACGTTGAAGGTGAAGCTCTTAGCACGCTTGTACTCAATAAGCTCCGTGGTGGCCTTCAAGTTGCTGCTGTAAAGGCGCCTGGTTTTGGTGACAGGAGAAAAGACATGCTTGGCGATATTGCTGTAATAGTAGGCGCTAAGTATGTAGTAAATGACGAGCTTGCTGTTAAGATGGAAGATATCGCTCTAAGCGATCTTGGTACTGCTAAGAGCG…
KF015601	human	Poland	1	human	TTATGCTACGGTTGTTTGTTCTATTGGTCTAAAGTTTAGGAGGTTCAAAAATGTCAAATACGGTAGTCACGGGTGAGGTATTAGATAAGTCTATTAGGGAAGTAGTACGCATCCTAGAAGATGCAGTTGGTTGTACTGCTGGTCCTAAAGGCCTCACTGTAGCGATTAGTAAGCCTTATGGGTCGCCAGAGATCACAAAGGATGGCTACAAGGTAATGAAGAGTATAAAGCCTGAAGAACCACTGGCTGCCGCTATAGCGAGCATCATTACTCAGAGTGCTTCTCAGTGTAATGATAAGGTGGGAGATGGAACTACTACATGCTCCATACTAACAGCAAAAGTGATTGAAGAAGTCTCAAAAGCGAAAGCTGCTGGATCTGATATTGTTAGCATAAAGA…
AF033101	human	Slovenia	1	human	TTATGCTACGGTTGTTTGTTCTATTGGTCTAAAGTTTAGGAGGTTCAAAAATGTCAAATACGGTAGTCACGGGTGAGGTATTAGATAAGTCTATTAGGGAAGTAGTACGCATCCTAGAAGATGCAGTTGGTTGTACTGCTGGTCCTAAAGGCCTCACTGTAGCGATTAGTAAGCCTTATGGGTCGCCAGAGATCACAAAGGATGGCTACAAGGTAATGAAGAGTATAAAGCCTGAAGAACCACTGGCTGCCGCTATAGCGAGCATCATTACTCAGAGTGCTTCTCAGTGTAATGATAAGGTGGGAGATGGAACTACTACATGCTCCATACTAACAGCAAAAGTGATTGAAGAAGTCTCAAAAGCGAAAGCTGCTGGATCTGATATTGTTAGCATAAAGA…
KC583434	Ixodes persulcatus	russia	2	Ixodes persulcatus	TAGTCTTATGCTACAGTTGTTTGTTCTATTGGTCTAAAGTTTAGGAGGTTCAAAAATGTCAAATACGGTAGTCACGGGTGAGGTATTAGATAAGTCTATTAGGGAGGTAGTACGCATCCTAGAAGATGCAGTTGGTTGTACTGCTGGTCCTAAAGGCCTCACTGTAGCGATTAGTAAGCCTTATGGGTCACCAGAGATCACAAAGGATGGCTACAAGGTAATGAAGAGTATAAAGCCTGAAGAACCACTGGCTGCCGCTATAGCGAGCATCATTACTCAGAGTGCTTCTCAGTGTAATGATAAGGTGGGAGATGGAACTACTACATGCTCCATACTGACAGCAAAAGTGATTGAAGAAGTCTCAAAAGCGAAAGCTGCTGGATCTGATATTGTTAGCAT…
KC583433	Ixodes persulcatus	russia	2	Ixodes persulcatus	TAGTCTTATGCTACAGTTGTTTGTTCTATTGGTCTAAAGTTTAGGAGGTTCAAAAATGTCAAATACGGTAGTCACGGGTGAGGTATTAGATAAGTCTATTAGGGAGGTAGTACGCATCCTAGAAGATGCAGTTGGTTGTACTGCTGGTCCTAAAGGCCTCACTGTAGCGATTAGTAAGCCTTATGGGTCACCAGAGATCACAAAGGATGGCTACAAGGTAATGAAGAGTATAAAGCCTGAAGAACCACTGGCTGCCGCTATAGCGAGCATCATTACTCAGAGTGCTTCTCAGTGTAATGATAAGGTGGGAGATGGAACTACTACATGCTCCATACTGACAGCAAAAGTGATTGAAGAAGTCTCAAAAGCGAAAGCTGCTGGATCTGATATTGTTAGCAT…
HM366575	Ixodes persulcatus	Russia	2	Ixodes persulcatus	TAGTCTTATGCTACGGTTGTTTGTTCTATTGGTCTAAAGTTTAGGAGGTTCAAAAATGTCAAATACGGTAGTCACGGGTGAGGTATTAGATAAGTCTATTAGGGAGGTAGTACGCATCCTAGAAGATGCAGTTGGTTGTACTGCTGGTCCTAAAGGCCTCACTGTAGCGATTAGTAAGCCTTATGGGTCACCAGAGATCACAAAGGATGGCTACAAGGTAATGAAGAGTATAAAGCCTGAAGAACCACTGGCTGCCGCTATAGCGAGCATCATTACTCAGAGTGCTTCTCAGTGTAATGATAAGGTGGGAGATGGAACTACTACATGCTCCATACTGACAGCAAAAGTGATTGAAGAAGTCTCAAAAGCGAAAGCTGCTGGATCTGATATTGTTAGCAT…
HM366577	Ixodes persulcatus	Russia	2	Ixodes persulcatus	TAGTCTTATGCTACGGTTGTTTGTTCTATTGGTCTAAAGTTTAGGAGGTTCAAAAATGTCAAATACGGTAGTCACGGGTGAGGTATTAGATAAGTCTATTAGGGAGGTAGTACGCATCCTAGAAGATGCAGTTGGTTGTACTGCTGGTCCTAAAGGCCTCACTGTAGCGATTAGTAAGCCTTATGGGTCACCAGAGATCACAAAGGATGGCTACAAGGTAATGAAGAGTATAAAGCCTGAAGAACCACTGGCTGCCGCTATAGCGAGCATCATTACTCAGAGTGCTTCTCAGTGTAATGATAAGGTGGGAGATGGAACTACTACATGCTCCATACTGACAGCAAAAGTGATTGAAGAAGTCTCAAAAGCGAAAGCTGCTGGATCTGATATTGTTAGCAT…
HM366573	Ixodes persulcatus	Russia	2	Ixodes persulcatus	TAGTCTTATGCTACGGTTGTTTGTTCTATTGGTCTAAAGTTTAGGAGGTTCAAAAATGTCAAATACGGTAGTCACGGGTGAGGTATTAGATAAGTCTATTAGGGAGGTAGTACGCATCCTAGAAGATGCAGTTGGTTGTACTGCTGGTCCTAAAGGCCTCACTGTAGCGATTAGTAAGCCTTATGGGTCACCAGAGATCACAAAGGATGGCTACAAGGTAATGAAGAGTATAAAGCCTGAAGAACCACTGGCTGCCGCTATAGCGAGCATCATTACTCAGAGTGCTTCTCAGTGTAATGATAAGGTGGGAGATGGAACTACTACATGCTCCATACTGACAGCAAAAGTGATTGAAGAAGTCTCAAAAGCGAAAGCTGCTGGATCTGATATTGTTAGCAT…
HM366576	Ixodes persulcatus	Russia	2	Ixodes persulcatus	TAGTCTTATGCTACAGTTGTTTGTTCTATTGGTCTAAAGTTTAGGAGGTTCAAAAATGTCAAATACGGTAGTCACGGGTGAGGTATTAGATAAGTCTATTAGGGAGGTAGTACGCATCCTAGAAGATGCAGTTGGTTGTACTGCTGGTCCTAAAGGCCTCACTGTAGCGATTAGTAAGCCTTATGGGTCACCAGAGATCACAAAGGATGGCTACAAGGTAATGAAGAGTATAAAGCCTGAAGAACCACTGGCTGCCGCTATAGCGAGCATCATTACTCAGAGTGCTTCTCAGTGTAATGATAAGGTGGGAGATGGAACTACTACATGCTCCATACTGACAGCAAAAGTGATTGAAGAAGTCTCAAAAGCGAAAGCTGCTGGATCTGATATTGTTAGCAT…
HM366572	Ixodes persulcatus	Russia	2	Ixodes persulcatus	TAGTCTTATGCTACAGTTGTTTGTTCTATTGGTCTAAAGTTTAGGAGGTTCAAAAATGTCAAATACGGTAGTCACGGGTGAGGTATTAGATAAGTCTATTAGGGAGGTAGTACGCATCCTAGAAGATGCAGTTGGTTGTACTGCTGGTCCTAAAGGCCTCACTGTAGCGATTAGTAAGCCTTATGGGTCACCAGAGATCACAAAGGATGGCTACAAGGTAATGAAGAGTATAAAGCCTGAAGAACCACTGGCTGCCGCTATAGCGAGCATCATTACTCAGAGTGCTTCTCAGTGTAATGATAAGGTGGGAGATGGAACTACTACATGCTCCATACTGACAGCAAAAGTGATTGAAGAAGTCTCAAAAGCGAAAGCTGCTGGATCTGATATTGTTAGCAT…
HM366574	Ixodes persulcatus	Russia	2	Ixodes persulcatus	TAGTCTTATGCTACAGTTGTTTGTTCTATTGGTCTAAAGTTTAGGAGGTTCAAAAATGTCAAATACGGTAGTCACGGGTGAGGTATTAGATAAGTCTATTAGGGAGGTAGTACGCATCCTAGAAGATGCAGTTGGTTGTACTGCTGGTCCTAAAGGCCTCACTGTAGCGATTAGTAAGCCTTATGGGTCACCAGAGATCACAAAGGATGGCTACAAGGTAATGAAGAGTATAAAGCCTGAAGAACCACTGGCTGCCGCTATAGCGAGCATCATTACTCAGAGTGCTTCTCAGTGTAATGATAAGGTGGGAGATGGAACTACTACATGCTCCATACTGACAGCAAAAGTGATTGAAGAAGTCTCAAAAGCGAAAGCTGCTGGATCTGATATTGTTAGCAT…
HM366569	Ixodes persulcatus	Russia	2	Ixodes persulcatus	TAGTCTTATGCTACAGTTGTTTGTTCTATTGGTCTAAAGTTTAGGAGGTTCAAAAATGTCAAATACGGTAGTCACGGGTGAGGTATTAGATAAGTCTATTAGGGAGGTAGTACGCATCCTAGAAGATGCAGTTGGTTGTACTGCTGGTCCTAAAGGCCTCACTGTAGCGATTAGTAAGCCTTATGGGTCACCAGAGATCACAAAGGATGGCTACAAGGTAATGAAGAGTATAAAGCCTGAAGAACCACTGGCTGCCGCTATAGCGAGCATCATTACTCAGAGTGCTTCTCAGTGTAATGATAAGGTGGGAGATGGAACTACTACATGCTCCATACTGACAGCAAAAGTGATTGAAGAAGTCTCAAAAGCGAAAGCTGCTGGATCTGATATTGTTAGCAT…
HM366567	Ixodes persulcatus	Russia	2	Ixodes persulcatus	TAGTCTTATGCTACAGTTGTTTGTTCTATTGGTCTAAAGTTTAGGAGGTTCAAAAATGTCAAATACGGTAGTCACGGGTGAGGTATTAGATAAGTCTATTAGGGAGGTAGTACGCATCCTAGAAGATGCAGTTGGTTGTACTGCTGGTCCTAAAGGCCTCACTGTAGCGATTAGTAAGCCTTATGGGTCACCAGAGATCACAAAGGATGGCTACAAGGTAATGAAGAGTATAAAGCCTGAAGAACCACTGGCTGCCGCTATAGCGAGCATCATTACTCAGAGTGCTTCTCAGTGTAATGATAAGGTGGGAGATGGAACTACTACATGCTCCATACTGACAGCAAAAGTGATTGAAGAAGTCTCAAAAGCGAAAGCTGCTGGATCTGATATTGTTAGCAT…
HM366568	Ixodes persulcatus	Russia	2	Ixodes persulcatus	TAGTCTTATGCTACAGTTGTTTGTTCTATTGGTCTAAAGTTTAGGAGGTTCAAAAATGTCAAATACGGTAGTCACGGGTGAGGTATTAGATAAGTCTATTAGGGAGGTAGTACGCATCCTAGAAGATGCAGTTGGTTGTACTGCTGGTCCTAAAGGCCTCACTGTAGCGATTAGTAAGCCTTATGGGTCACCAGAGATCACAAAGGATGGCTACAAGGTAATGAAGAGTATAAAGCCTGAAGAACCACTGGCTGCCGCTATAGCGAGCATCATTACTCAGAGTGCTTCTCAGTGTAATGATAAGGTGGGAGATGGAACTACTACATGCTCCATACTGACAGCAAAAGTGATTGAAGAAGTCTCAAAAGCGAAAGCTGCTGGATCTGATATTGTTAGCAT…
HM366578	Ixodes persulcatus	Russia	2	Ixodes persulcatus	TAGTCTTATGCTACAGTTGTTTGTTCTATTGGTCTAAAGTTTAGGAGGTTCAAAAATGTCAAATACGGTAGTCACGGGTGAGGTATTAGATAAGTCTATTAGGGAGGTAGTACGCATCCTAGAAGATGCAGTTGGTTGTACTGCTGGTCCTAAAGGCCTCACTGTAGCGATTAGTAAGCCTTATGGGTCACCAGAGATCACAAAGGATGGCTACAAGGTAATGAAGAGTATAAAGCCTGAAGAACCACTGGCTGCCGCTATAGCGAGCATTATTACTCAGAGTGCTTCTCAGTGTAATGATAAGGTGGGAGATGGAACTACTACATGCTCCATACTGACAGCAAAAGTGATTGAAGAAGTCTCAAAAGCGAAAGCTGCTGGATCTGATATTGTTAGCAT…
HM366571	Ixodes persulcatus	Russia	3	Ixodes persulcatus	TAGTCTTATGCTCCGGTTGTTTGTTCTATTGGTCTAAAGTTTAGGAGGTTCAAAAATGTCAAATACGGTAGTCACGGGTGAGGTGTTAGATAAGTCTATTAGGGAAGTAGTACGCATCCTCGAAGATGCAGTTGGTTGTACTGCTGGTCCTAAAGGCCTCACTGTAGCGATTAGTAAGCCTTATGGGTCGCCAGAGATCACAAAGGATGGCTACAAGGTAATGAAGAGTATAAAGCCTGAAGAGCCACTGGCTGCCGCTATAGCGAGCATCATTACTCAGAGTGCTTCTCAGTGTAATGATAAGGTGGGAGATGGCACTACTACATGCTCCATACTGACAGCTAAGGTGATCGAGGAAGTCTCAAAGGCAAAAGCTGCGGGATCCGATATTGTTAGCAT…
HM366570	Ixodes persulcatus	Russia	3	Ixodes persulcatus	TAGTCTTATGCTCCGGTTGTTTGTTCTATTGGTCTAAAGTTTAGGAGGTTCAAAAATGTCAAATACGGTAGTCACGGGTGAGGTGTTAGATAAGTCTATTAGGGAAGTAGTACGCATCCTCGAAGATGCAGTTGGTTGTACTGCTGGTCCTAAAGGCCTCACTGTAGCGATTAGTAAGCCTTATGGGTCGCCAGAGATCACAAAGGATGGCTACAAGGTAATGAAGAGTATAAAGCCTGAAGAGCCACTGGCTGCCGCTATAGCGAGCATCATTACTCAGAGTGCTTCTCAGTGTAATGATAAGGTGGGAGATGGCACTACTACATGCTCCATACTGACAGCTAAGGTGATCGAGGAAGTCTCAAAGGCAAAAGCTGCGGGATCCGATATTGTTAGCAT…
KC753764	I. persulcatus	Russia	3	Ixodes persulcatus	AGCATAGTCTTATGCTCCGGTTGTTTGTTCTATTGGTCTAAAGTTTAGGAGGTTCAAAAATGTCAAATACGGTAGTCACGGGTGAGGTGTTAGATAAGTCTATTAGGGAAGTAGTACGCATCCTCGAAGATGCAGTTGGTTGTACTGCTGGTCCTAAAGGCCTCACTGTAGCGATTAGTAAGCCTTATGGGTCGCCAGAGATCACAAAGGATGGCTACAAGGTAATGAAGAGTATAAAGCCTGAAGAGCCACTGGCTGCCGCTATAGCGAGCATCATTACTCAGAGTGCTTCTCAGTGTAATGATAAGGTGGGAGATGGCACTACTACATGCTCCATACTGACAGCTAAGGTGATCGAGGAAGTCTCAAAGGCAAAAGCTGCGGGATCCGATATTGTTA…
AY220470	Ixodes ricinus	Austria	2	Ixodes ricinus	TTATGCTACGGTTGTTTGTTCTATTGGTCTAAAGTTTAGGAGGTTCAAAAATGTCAAATACGGTAGTCACGGGTGAGGTATTAGATAAGTCTATTAGGGAGGTAGTACGCATCCTAGAAGATGCAGTTGGTTGTACTGCTGGTCCTAAAGGCCTCACTGTAGCGATTAGTAAGCCTTATGGGTCGCCAGAGATCACAAAGGATGGCTACAAGGTAATGAAGAGTATAAAGCCTGAAGAACCACTGGCTGCCGCTATAGCGAGCATCATTACTCAGAGTGCTTCTCAGTGTAATGATAAGGTGGGAGATGGAACTACTACATGCTCCATACTGACAGCAAAAGTGATTGAAGAAGTCTCAAAAGCGAAAGCTGCTGGATCTGATATTGTTAGCATAAAGA…
AY281824	Ixodes ricinus	Germany	2	Ixodes ricinus	TTATGCTACGGTTGTTTGTTCTATTGGTCTAAAGTTTAGGAGGTTCAAAAATGTCAAATACGGTAGTCACGGGTGAGGTATTAGATAAGTCTATTAGGGAGGTAGTACGCATCCTAGAAGATGCAGTTGGTTGTACTGCTGGTCCTAAAGGCCTCACTGTAGCGATTAGTAAGCCTTATGGGTCGCCAGAGATCACAAAGGATGGCTACAAGGTAATGAAGAGTATAAAGCCTGAAGAACCACTGGCTGCCGCTATAGCGAGCATCATTACTCAGAGTGCTTCTCAGTGTAATGATAAGGTGGGAGATGGAACTACTACATGCTCCATACTGACAGCAAAAGTGATTGAAGAAGTCTCAAAAGCGAAAGCTGCTGGATCTGATATTGTTAGCATAAAGA…
AY281851	Ixodes ricinus	Germany	2	Ixodes ricinus	TTATGCTACGGTTGTTTGTTCTATTGGTCTAAAGTTTAGGAGGTTCAAAAATGTCAAATACGGTAGTCACGGGTGAGGTATTAGATAAGTCTATTAGGGAGGTAGTACGCATCCTAGAAGATGCAGTTGGTTGTACTGCTGGTCCTAAAGGCCTCACTGTAGCGATTAGTAAGCCTTATGGGTCGCCAGAGATCACAAAGGATGGCTACAAGGTAATGAAGAGTATAAAGCCTGAAGAACCACTGGCTGCCGCTATAGCGAGCATCATTACTCAGAGTGCTTCTCAGTGTAATGATAAGGTGGGAGATGGAACTACTACATGCTCCATACTGACAGCAAAAGTGATTGAAGAAGTCTCAAAAGCGAAAGCTGCTGGATCTGATATTGTTAGCATAAAGA…
AY281850	Ixodes ricinus	Germany	2	Ixodes ricinus	TTATGCTACGGTTGTTTGTTCTATTGGTCTAAAGTTTAGGAGGTTCAAAAATGTCAAATACGGTAGTCACGGGTGAGGTATTAGATAAGTCTATTAGGGAGGTAGTACGCATCCTAGAAGATGCAGTTGGTTGTACTGCTGGTCCTAAAGGCCTCACTGTAGCGATTAGTAAGCCTTATGGGTCGCCAGAGATCACAAAGGATGGCTACAAGGTAATGAAGAGTATAAAGCCTGAAGAACCACTGGCTGCCGCTATAGCGAGCATCATTACTCAGAGTGCTTCTCAGTGTAATGATAAGGTGGGAGATGGAACTACTACATGCTCCATACTGACAGCAAAAGTGATTGAAGAAGTCTCAAAAGCGAAAGCTGCTGGATCTGATATTGTTAGCATAAAGA…
AY281846	Ixodes ricinus	Germany	2	Ixodes ricinus	TTATGCTACGGTTGTTTGTTCTATTGGTCTAAAGTTTAGGAGGTTCAAAAATGTCAAATACGGTAGTCACGGGTGAGGTATTAGATAAGTCTATTAGGGAGGTAGTACGCATCCTAGAAGATGCAGTTGGTTGTACTGCTGGTCCTAAAGGCCTCACTGTAGCGATTAGTAAGCCTTATGGGTCGCCAGAGATCACAAAGGATGGCTACAAGGTAATGAAGAGTATAAAGCCTGAAGAACCACTGGCTGCCGCTATAGCGAGCATCATTACTCAGAGTGCTTCTCAGTGTAATGATAAGGTGGGAGATGGAACTACTACATGCTCCATACTGACAGCAAAAGTGATTGAAGAAGTCTCAAAAGCGAAAGCTGCTGGATCTGATATTGTTAGCATAAAGA…
AY281822	Ixodes ricinus	Germany	2	Ixodes ricinus	TTATGCTACGGTTGTTTGTTCTATTGGTCTAAAGTTTAGGAGGTTCAAAAATGTCAAATACGGTAGTCACGGGTGAGGTATTAGATAAGTCTATTAGGGAGGTAGTACGCATCCTAGAAGATGCAGTTGGTTGTACTGCTGGTCCTAAAGGCCTCACTGTAGCGATTAGTAAGCCTTATGGGTCGCCAGAGATCACAAAGGATGGCTACAAGGTAATGAAGAGTATAAAGCCTGAAGAACCACTGGCTGCCGCTATAGCGAGCATCATTACTCAGAGTGCTTCTCAGTGTAATGATAAGGTGGGAGATGGAACTACTACATGCTCCATACTGACAGCAAAAGTGATTGAAGAAGTCTCAAAAGCGAAAGCTGCTGGATCTGATATTGTTAGCATAAAGA…
AY281821	Ixodes ricinus	Germany	2	Ixodes ricinus	TTATGCTACGGTTGTTTGTTCTATTGGTCTAAAGTTTAGGAGGTTCAAAAATGTCAAATACGGTAGTCACGGGTGAGGTATTAGATAAGTCTATTAGGGAGGTAGTACGCATCCTAGAAGATGCAGTTGGTTGTACTGCTGGTCCTAAAGGCCTCACTGTAGCGATTAGTAAGCCTTATGGGTCGCCAGAGATCACAAAGGATGGCTACAAGGTAATGAAGAGTATAAAGCCTGAAGAACCACTGGCTGCCGCTATAGCGAGCATCATTACTCAGAGTGCTTCTCAGTGTAATGATAAGGTGGGAGATGGAACTACTACATGCTCCATACTGACAGCAAAAGTGATTGAAGAAGTCTCAAAAGCGAAAGCTGCTGGATCTGATATTGTTAGCATAAAGA…
AY281819	Ixodes ricinus	Germany	2	Ixodes ricinus	TTATGCTACGGTTGTTTGTTCTATTGGTCTAAAGTTTAGGAGGTTCAAAAATGTCAAATACGGTAGTCACGGGTGAGGTATTAGATAAGTCTATTAGGGAGGTAGTACGCATCCTAGAAGATGCAGTTGGTTGTACTGCTGGTCCTAAAGGCCTCACTGTAGCGATTAGTAAGCCTTATGGGTCGCCAGAGATCACAAAGGATGGCTACAAGGTAATGAAGAGTATAAAGCCTGAAGAACCACTGGCTGCCGCTATAGCGAGCATCATTACTCAGAGTGCTTCTCAGTGTAATGATAAGGTGGGAGATGGAACTACTACATGCTCCATACTGACAGCAAAAGTGATTGAAGAAGTCTCAAAAGCGAAAGCTGCTGGATCTGATATTGTTAGCATAAAGA…
AY281817	Ixodes ricinus	Germany	2	Ixodes ricinus	TTATGCTACGGTTGTTTGTTCTATTGGTCTAAAGTTTAGGAGGTTCAAAAATGTCAAATACGGTAGTCACGGGTGAGGTATTAGATAAGTCTATTAGGGAGGTAGTACGCATCCTAGAAGATGCAGTTGGTTGTACTGCTGGTCCTAAAGGCCTCACTGTAGCGATTAGTAAGCCTTATGGGTCGCCAGAGATCACAAAGGATGGCTACAAGGTAATGAAGAGTATAAAGCCTGAAGAACCACTGGCTGCCGCTATAGCGAGCATCATTACTCAGAGTGCTTCTCAGTGTAATGATAAGGTGGGAGATGGAACTACTACATGCTCCATACTGACAGCAAAAGTGATTGAAGAAGTCTCAAAAGCGAAAGCTGCTGGATCTGATATTGTTAGCATAAAGA…
AY281816	Ixodes ricinus	Germany	2	Ixodes ricinus	TTATGCTACGGTTGTTTGTTCTATTGGTCTAAAGTTTAGGAGGTTCAAAAATGTCAAATACGGTAGTCACGGGTGAGGTATTAGATAAGTCTATTAGGGAGGTAGTACGCATCCTAGAAGATGCAGTTGGTTGTACTGCTGGTCCTAAAGGCCTCACTGTAGCGATTAGTAAGCCTTATGGGTCGCCAGAGATCACAAAGGATGGCTACAAGGTAATGAAGAGTATAAAGCCTGAAGAACCACTGGCTGCCGCTATAGCGAGCATCATTACTCAGAGTGCTTCTCAGTGTAATGATAAGGTGGGAGATGGAACTACTACATGCTCCATACTAACAGCAAAAGTGATTGAAGAAGTCTCAAAAGCGAAAGCTGCTGGATCTGATATTGTTAGCATAAAGA…
AY281814	Ixodes ricinus	Germany	2	Ixodes ricinus	TTATGCTACGGTTGTTTGTTCTATTGGTCTAAAGTTTAGGAGGTTCAAAAATGTCAAATACGGTAGTCACGGGTGAGGTATTAGATAAGTCTATTAGGGAGGTAGTACGCATCCTAGAAGATGCAGTTGGTTGTACTGCTGGTCCTAAAGGCCTCACTGTAGCGATTAGTAAGCCTTATGGGTCGCCAGAGATCACAAAGGATGGCTACAAGGTAATGAAGAGTATAAAGCCTGAAGAACCACTGGCTGCCGCTATAGCGAGCATCATTACTCAGAGTGCTTCTCAGTGTAATGATAAGGTGGGAGATGGAACTACTACATGCTCCATACTGACAGCAAAAGTGATTGAAGAAGTCTCAAAAGCGAAAGCTGCTGGATCTGATATTGTTAGCATAAAGA…
AY281812	Ixodes ricinus	Germany	2	Ixodes ricinus	TTATGCTACGGTTGTTTGTTCTATTGGTCTAAAGTTTAGGAGGTTCAAAAATGTCAAATACGGTAGTCACGGGTGAGGTATTAGATAAGTCTATTAGGGAGGTAGTACGCATCCTAGAAGATGCAGTTGGTTGTACTGCTGGTCCTAAAGGCCTCACTGTAGCGATTAGTAAGCCTTATGGGTCGCCAGAGATCACAAAGGATGGCTACAAGGTAATGAAGAGTATAAAGCCTGAAGAACCACTGGCTGCCGCTATAGCGAGCATCATTACTCAGAGTGCTTCTCAGTGTAATGATAAGGTGGGAGATGGAACTACTACATGCTCCATACTGACAGCAAAAGTGATTGAAGAAGTCTCAAAAGCGAAAGCTGCTGGATCTGATATTGTTAGCATAAAGA…
AY281810	Ixodes ricinus	Germany	2	Ixodes ricinus	TTATGCTACGGTTGTTTGTTCTATTGGTCTAAAGTTTAGGAGGTTCAAAAATGTCAAATACGGTAGTCACGGGTGAGGTATTAGATAAGTCTATTAGGGAGGTAGTACGCATCCTAGAAGATGCAGTTGGTTGTACTGCTGGTCCTAAAGGCCTCACTGTAGCGATTAGTAAGCCTTATGGGTCGCCAGAGATCACAAAGGATGGCTACAAGGTAATGAAGAGTATAAAGCCTGAAGAACCACTGGCTGCCGCTATAGCGAGCATCATTACTCAGAGTGCTTCTCAGTGTAATGATAAGGTGGGAGATGGAACTACTACATGCTCCATACTGACAGCAAAAGTGATTGAAGAAGTCTCAAAAGCGAAAGCTGCTGGATCTGATATTGTTAGCATAAAGA…
AY281848	Ixodes ricinus	Germany	2	Ixodes ricinus	TTATGCTACGGTTGTTTGTTCTATTGGTCTAAAGTTTAGGAGGTTCAAAAATGTCAAATACGGTAGTCACGGGTGAGGTATTAGATAAGTCTATTAGGGAGGTAGTACGCATCCTAGAAGATGCAGTTGGTTGTACTGCTGGTCCTAAAGGCCTCACTGTAGCGATTAGTAAGCCTTATGGGTCGCCAGAGATCACAAAGGATGGCTACAAGGTAATGAAGAGTATAAAGCCTGAAGAACCACTGGCTGCCGCTATAGCGAGCATCATTACTCAGAGTGCTTCTCAGTGTAATGATAAGGTGGGAGATGGAACTACTACATGCTCCATACTGACAGCAAAAGTGATTGAAGAAGTCTCAAAAGCGAAAGCTGCTGGATCTGATATTGTTAGCATAAAGA…
AY281832	Ixodes ricinus	Germany	2	Ixodes ricinus	TTATGCTACGGTTGTTTGTTCTATTGGTCTAAAGTTTAGGAGGTTCAAAAATGTCAAATACGGTAGTCACGGGTGAGGTATTAGATAAGTCTATTAGGGAGGTAGTACGCATCCTAGAAGATGCAGTTGGTTGTACTGCTGGTCCTAAAGGCCTCACTGTAGCGATTAGTAAGCCTTATGGGTCGCCAGAGATCACAAAGGATGGCTACAAGGTAATGAAGAGTATAAAGCCTGAAGAACCACTGGCTGCCGCTATAGCGAGCATCATTACTCAGAGTGCTTCTCAGTGTAATGATAAGGTGGGAGATGGAACTACTACATGCTCCATACTGACAGCAAAAGTGATTGAAGAAGTCTCAAAAGCGAAAGCTGCTGGATCTGATATTGTTAGCATAAAGA…
AY281820	Ixodes ricinus	Germany	2	Ixodes ricinus	TTATGCTACGGTTGTTTGTTCTATTGGTCTAAAGTTTAGGAGGTTCAAAAATGTCAAATACGGTAGTCACGGGTGAGGTATTAGATAAGTCTATTAGGGAGGTAGTACGCATCCTAGAAGATGCAGTTGGTTGTACTGCTGGTCCTAAAGGCCTCACTGTAGCGATTAGTAAGCCTTATGGGTCGCCAGAGATCACAAAGGATGGCTACAAGGTAATGAAGAGTATAAAGCCTGAAGAACCACTGGCTGCCGCTATAGCGAGCATCATTACTCAGAGTGCTTCTCAGTGTAATGATAAGGTGGGAGATGGAACTACTACATGCTCCATACTGACAGCAAAAGTGATTGAAGAAGTCTCAAAAGCGAAAGCTGCTGGATCTGATATTGTTAGCATAAAGA…
AY281836	Ixodes ricinus	Germany	2	Ixodes ricinus	TTATGCTACGGTTGTTTGTTCTATTGGTCTAAAGTTTAGGAGGTTCAAAAATGTCAAATACGGTAGTCACGGGTGAGGTATTAGATAAGTCTATTAGGGAGGTAGTACGCATCCTAGAAGATGCAGTTGGTTGTACTGCTGGTCCTAAAGGCCTCACTGTAGCGATTAGTAAGCCTTATGGGTCGCCAGAGATCACAAAGGATGGCTACAAGGTAATGAAGAGTATAAAGCCTGAAGAACCACTGGCTGCCGCTATAGCGAGCATCATTACTCAGAGTGCTTCTCAGTGTAATGATAAGGTGGGAGATGGAACTACTACATGCTCCATACTGACAGCAAAAGTGATTGAAGAAGTCTCAAAAGCGAAAGCTGCTGGATCTGATATTGTTAGCATAAAGA…
AY281813	Ixodes ricinus	Germany	2	Ixodes ricinus	TTATGCTACGGTTGTTTGTTCTATTGGTCTAAAGTTTAGGAGGTTCAAAAATGTCAAATACGGTAGTCACGGGTGAGGTATTAGATAAGTCTATTAGGGAGGTAGTACGCATCCTAGAAGATGCAGTTGGTTGTACTGCTGGTCCTAAAGGCCTCACTGTAGCGATTAGTAAGCCTTATGGGTCGCCAGAGATCACAAAGGATGGCTACAAGGTAATGAAGAGTATAAAGCCTGAAGAACCACTGGCTGCCGCTATAGCGAGCATCATTACTCAGAGTGCTTCTCAGTGTAATGATAAGGTGGGAGATGGAACTACTACATGCTCCATACTGACAGCAAAAGTGATTGAAGAAGTCTCAAAAGCGAAAGCTGCTGGATCTGATATTGTTAGCATAAAGA…
AY281815	Ixodes ricinus	Germany	2	Ixodes ricinus	TTATGCTACGGTTGTTTGTTCTATTGGTCTAAAGTTTAGGAGGTTCAAAAATGTCAAATACGGTAGTCACGGGTGAGGTATTAGATAAGTCTATTAGGGAGGTAGTACGCATCCTAGAAGATGCAGTTGGTTGTACTGCTGGTCCTAAAGGCCTCACTGTAGCGATTAGTAAGCCTTATGGGTCGCCAGAGATCACAAAGGATGGCTACAAGGTAATGAAGAGTATAAAGCCTGAAGAACCACTGGCTGCCGCTATAGCGAGCATCATTACTCAGAGTGCTTCTCAGTGTAATGATAAGGTGGGAGATGGAACTACTACATGCTCCATACTGACAGCAAAAGTGATTGAAGAAGTCTCAAAAGCGAAAGCTGCTGGATCTGATATTGTTAGCATAAAGA…
AY281827	Ixodes ricinus	Germany	2	Ixodes ricinus	TTATGCTACGGTTGTTTGTTCTATTGGTCTAAAGTTTAGGAGGTTCAAAAATGTCAAATACGGTAGTCACGGGTGAGGTATTAGATAAGTCTATTAGGGAGGTAGTACGCATCCTAGAAGATGCAGTTGGTTGTACTGCTGGTCCTAAAGGCCTCACTGTAGCGATTAGTAAGCCTTATGGGTCGCCAGAGATCACAAAGGATGGCTACAAGGTAATGAAGAGTATAAAGCCTGAAGAACCACTGGCTGCCGCTATAGCGAGCATCATTACTCAGAGTGCTTCTCAGTGTAATGATAAGGTGGGAGATGGAACTACTACATGCTCCATACTGACAGCAAAAGTGATTGAAGAAGTCTCAAAAGCGAAAGCTGCTGGATCTGATATTGTTAGCATAAAGA…
AY281811	Ixodes ricinus	Germany	2	Ixodes ricinus	TTATGCTACGGTTGTTTGTTCTATTGGTCTAAAGTTTAGGAGGTTCAAAAATGTCAAATACGGTAGTCACGGGTGAGGTATTAGATAAGTCTATTAGGGAGGTAGTACGCATCCTAGAAGATGCAGTTGGTTGTACTGCTGGTCCTAAAGGCCTCACTGTAGCGATTAGTAAGCCTTATGGGTCGCCAGAGATCACAAAGGATGGCTACAAGGTAATGAAGAGTATAAAGCCTGAAGAACCACTGGCTGCCGCTATAGCGAGCATCATTACTCAGAGTGCTTCTCAGTGTAATGATAAGGTGGGAGATGGAACTACTACATGCTCCATACTGACAGCAAAAGTGATTGAAGAAGTCTCAAAAGCGAAAGCTGCTGGATCTGATATTGTTAGCATAAAGA…
AY281830	Ixodes ricinus	Germany	2	Ixodes ricinus	TTATGCTACGGTTGTTTGTTCTATTGGTCTAAAGTTTAGGAGGTTCAAAAATGTCAAATACGGTAGTCACGGGTGAGGTATTAGATAAGTCTATTAGGGAGGTAGTACGCATCCTAGAAGATGCAGTTGGTTGTACTGCTGGTCCTAAAGGCCTCACTGTAGCGATTAGTAAGCCTTATGGGTCGCCAGAGATCACAAAGGATGGCTACAAGGTAATGAAGAGTATAAAGCCTGAAGAACCACTGGCTGCCGCTATAGCGAGCATCATTACTCAGAGTGCTTCTCAGTGTAATGATAAGGTGGGAGATGGAACTACTACATGCTCCATACTGACAGCAAAAGTGATTGAAGAAGTCTCAAAAGCGAAAGCTGCTGGATCTGATATTGTTAGCATAAAGA…
AY281825	Ixodes ricinus	Germany	2	Ixodes ricinus	TTATGCTACGGTTGTTTGTTCTATTGGTCTAAAGTTTAGGAGGTTCAAAAATGTCAAATACGGTAGTCACGGGTGAGGTATTAGATAAGTCTATTAGGGAGGTAGTACGCATCCTAGAAGATGCAGTTGGTTGTACTGCTGGTCCTAAAGGCCTCACTGTAGCGATTAGTAAGCCTTATGGGTCGCCAGAGATCACAAAGGATGGCTACAAGGTAATGAAGAGTATAAAGCCTGAAGAACCACTGGCTGCCGCTATAGCGAGCATCATTACTCAGAGTGCTTCTCAGTGTAATGATAAGGTGGGAGATGGAACTACTACATGCTCCATACTGACAGCAAAAGTGATTGAAGAAGTCTCAAAAGCGAAAGCTGCTGGATCTGATATTGTTAGCATAAAGA…
AY281818	Ixodes ricinus	Germany	1	Ixodes ricinus	TTATGCTACGGTTGTTTGTTCTATTGGTCTAAAGTTTAGGAGGTTCAAAAATGTCAAATACGGTAGTCACGGGTGAGGTATTAGATAAGTCTATTAGGGAGGTAGTACGCATCCTAGAAGATGCAGTTGGTTGTACTGCTGGTCCTAAAGGCCTCACTGTAGCGATTAGTAAGCCTTATGGGTCGCCAGAGATCACAAAGGATGGCTACAAGGTAATGAAGAGTATAAAGCCTGAAGAACCACTGGCTGCCGCTATAGCGAGCATCATTACTCAGAGTGCTTCTCAGTGTAATGATAAGGTGGGAGATGGAACTACTACATGCTCCATACTAACAGCAAAAGTGATTGAAGAAGTCTCAAAAGCGAAAGCTGCTGGATCTGATATTGTTAGCATAAAGA…
AY281831	Ixodes ricinus	Germany	1	Ixodes ricinus	TTATGCTACGGTTGTTTGTTCTATTGGTCTAAAGTTTAGGAGGTTCAAAAATGTCAAATACGGTAGTCACGGGTGAGGTATTAGATAAGTCTATTAGGGAGGTAGTACGCATCCTAGAAGATGCAGTTGGTTGTACTGCTGGTCCTAAAGGCCTCACTGTAGCGATTAGTAAGCCTTATGGGTCGCCAGAGATCACAAAGGATGGCTACAAGGTAATGAAGAGTATAAAGCCTGAAGAACCACTGGCTGCCGCTATAGCGAGCATCATTACTCAGAGTGCTTCTCAGTGTAATGATAAGGTGGGAGATGGAACTACTACATGCTCCATACTAACAGCAAAAGTGATTGAAGAAGTCTCAAAAGCGAAAGCTGCTGGATCTGATATTGTTAGCATAAAGA…
AY281828	Ixodes ricinus	Germany	1	Ixodes ricinus	TTATGCTACGGTTGTTTGTTCTATTGGTCTAAAGTTTAGGAGGTTCAAAAATGTCAAATACGGTAGTCACGGGTGAGGTATTAGATAAGTCTATTAGGGAGGTAGTACGCATCCTAGAAGATGCAGTTGGTTGTACTGCTGGTCCTAAAGGCCTCACTGTAGCGATTAGTAAGCCTTATGGGTCGCCAGAGATCACAAAGGATGGCTACAAGGTAATGAAGAGTATAAAGCCTGAAGAACCACTGGCTGCCGCTATAGCGAGCATCATTACTCAGAGTGCTTCTCAGTGTAATGATAAGGTGGGAGATGGAACTACTACATGCTCCATACTAACAGCAAAAGTGATTGAAGAAGTCTCAAAAGCGAAAGCTGCTGGATCTGATATTGTTAGCATAAAGA…
AY281844	Ixodes ricinus	Germany	1	Ixodes ricinus	TTATGCTACGGTTGTTTGTTCTATTGGTCTAAAGTTTAGGAGGTTCAAAAATGTCAAATACGGTAGTCACGGGTGAGGTATTAGATAAGTCTATTAGGGAGGTAGTACGCATCCTAGAAGATGCAGTTGGTTGTACTGCTGGTCCTAAAGGCCTCACTGTAGCGATTAGTAAGCCTTATGGGTCGCCAGAGATCACAAAGGATGGCTACAAGGTAATGAAGAGTATAAAGCCTGAAGAACCACTGGCTGCCGCTATAGCGAGCATCATTACTCAGAGTGCTTCTCAGTGTAATGATAAGGTGGGAGATGGAACTACTACATGCTCCATACTAACAGCAAAAGTGATTGAAGAAGTCTCAAAAGCGAAAGCTGCTGGATCTGATATTGTTAGCATAAAGA…
AY281843	Ixodes ricinus	Germany	1	Ixodes ricinus	TTATGCTACGGTTGTTTGTTCTATTGGTCTAAAGTTTAGGAGGTTCAAAAATGTCAAATACGGTAGTCACGGGTGAGGTATTAGATAAGTCTATTAGGGAGGTAGTACGCATCCTAGAAGATGCAGTTGGTTGTACTGCTGGTCCTAAAGGCCTCACTGTAGCGATTAGTAAGCCTTATGGGTCGCCAGAGATCACAAAGGATGGCTACAAGGTAATGAAGAGTATAAAGCCTGAAGAACCACTGGCTGCCGCTATAGCGAGCATCATTACTCAGAGTGCTTCTCAGTGTAATGATAAGGTGGGAGATGGAACTACTACATGCTCCATACTAACAGCAAAAGTGATTGAAGAAGTCTCAAAAGCGAAAGCTGCTGGATCTGATATTGTTAGCATAAAGA…
AY281842	Ixodes ricinus	Germany	1	Ixodes ricinus	TTATGCTACGGTTGTTTGTTCTATTGGTCTAAAGTTTAGGAGGTTCAAAAATGTCAAATACGGTAGTCACGGGTGAGGTATTAGATAAGTCTATTAGGGAGGTAGTACGCATCCTAGAAGATGCAGTTGGTTGTACTGCTGGTCCTAAAGGCCTCACTGTAGCGATTAGTAAGCCTTATGGGTCGCCAGAGATCACAAAGGATGGCTACAAGGTAATGAAGAGTATAAAGCCTGAAGAACCACTGGCTGCCGCTATAGCGAGCATCATTACTCAGAGTGCTTCTCAGTGTAATGATAAGGTGGGAGATGGAACTACTACATGCTCCATACTAACAGCAAAAGTGATTGAAGAAGTCTCAAAAGCGAAAGCTGCTGGATCTGATATTGTTAGCATAAAGA…
AY281841	Ixodes ricinus	Germany	1	Ixodes ricinus	TTATGCTACGGTTGTTTGTTCTATTGGTCTAAAGTTTAGGAGGTTCAAAAATGTCAAATACGGTAGTCACGGGTGAGGTATTAGATAAGTCTATTAGGGAGGTAGTACGCATCCTAGAAGATGCAGTTGGTTGTACTGCTGGTCCTAAAGGCCTCACTGTAGCGATTAGTAAGCCTTATGGGTCGCCAGAGATCACAAAGGATGGCTACAAGGTAATGAAGAGTATAAAGCCTGAAGAACCACTGGCTGCCGCTATAGCGAGCATCATTACTCAGAGTGCTTCTCAGTGTAATGATAAGGTGGGAGATGGAACTACTACATGCTCCATACTAACAGCAAAAGTGATTGAAGAAGTCTCAAAAGCGAAAGCTGCTGGATCTGATATTGTTAGCATAAAGA…
AY281840	Ixodes ricinus	Germany	1	Ixodes ricinus	TTATGCTACGGTTGTTTGTTCTATTGGTCTAAAGTTTAGGAGGTTCAAAAATGTCAAATACGGTAGTCACGGGTGAGGTATTAGATAAGTCTATTAGGGAGGTAGTACGCATCCTAGAAGATGCAGTTGGTTGTACTGCTGGTCCTAAAGGCCTCACTGTAGCGATTAGTAAGCCTTATGGGTCGCCAGAGATCACAAAGGATGGCTACAAGGTAATGAAGAGTATAAAGCCTGAAGAACCACTGGCTGCCGCTATAGCGAGCATCATTACTCAGAGTGCTTCTCAGTGTAATGATAAGGTGGGAGATGGAACTACTACATGCTCCATACTAACAGCAAAAGTGATTGAAGAAGTCTCAAAAGCGAAAGCTGCTGGATCTGATATTGTTAGCATAAAGA…
AY281847	Ixodes ricinus	Germany	1	Ixodes ricinus	TTATGCTACGGTTGTTTGTTCTATTGGTCTAAAGTTTAGGAGGTTCAAAAATGTCAAATACGGTAGTCACGGGTGAGGTATTAGATAAGTCTATTAGGGAGGTAGTACGCATCCTAGAAGATGCAGTTGGTTGTACTGCTGGTCCTAAAGGCCTCACTGTAGCGATTAGTAAGCCTTATGGGTCGCCAGAGATCACAAAGGATGGCTACAAGGTAATGAAGAGTATAAAGCCTGAAGAACCACTGGCTGCCGCTATAGCGAGCATCATTACTCAGAGTGCTTCTCAGTGTAATGATAAGGTGGGAGATGGAACTACTACATGCTCCATACTAACAGCAAAAGTGATTGAAGAAGTCTCAAAAGCGAAAGCTGCTGGATCTGATATTGTTAGCATAAAGA…
AY281845	Ixodes ricinus	Germany	1	Ixodes ricinus	TTATGCTACGGTTGTTTGTTCTATTGGTCTAAAGTTTAGGAGGTTCAAAAATGTCAAATACGGTAGTCACGGGTGAGGTATTAGATAAGTCTATTAGGGAGGTAGTACGCATCCTAGAAGATGCAGTTGGTTGTACTGCTGGTCCTAAAGGCCTCACTGTAGCGATTAGTAAGCCTTATGGGTCGCCAGAGATCACAAAGGATGGCTACAAGGTAATGAAGAGTATAAAGCCTGAAGAACCACTGGCTGCCGCTATAGCGAGCATCATTACTCAGAGTGCTTCTCAGTGTAATGATAAGGTGGGAGATGGAACTACTACATGCTCCATACTAACAGCAAAAGTGATTGAAGAAGTCTCAAAAGCGAAAGCTGCTGGATCTGATATTGTTAGCATAAAGA…
AY281838	Ixodes ricinus	Germany	1	Ixodes ricinus	TTATGCTACGGTTGTTTGTTCTATTGGTCTAAAGTTTAGGAGGTTCAAAAATGTCAAATACGGTAGTCACGGGTGAGGTATTAGATAAGTCTATTAGGGAGGTAGTACGCATCCTAGAAGATGCAGTTGGTTGTACTGCTGGTCCTAAAGGCCTCACTGTAGCGATTAGTAAGCCTTATGGGTCGCCAGAGATCACAAAGGATGGCTACAAGGTAATGAAGAGTATAAAGCCTGAAGAACCACTGGCTGCCGCTATAGCGAGCATCATTACTCAGAGTGCTTCTCAGTGTAATGATAAGGTGGGAGATGGAACTACTACATGCTCCATACTAACAGCAAAAGTGATTGAAGAAGTCTCAAAAGCGAAAGCTGCTGGATCTGATATTGTTAGCATAAAGA…
AY281829	Ixodes ricinus	Germany	1	Ixodes ricinus	TTATGCTACGGTTGTTTGTTCTATTGGTCTAAAGTTTAGGAGGTTCAAAAATGTCAAATACGGTAGTCACGGGTGAGGTATTAGATAAGTCTATTAGGGAGGTAGTACGCATCCTAGAAGATGCAGTTGGTTGTACTGCTGGTCCTAAAGGCCTCACTGTAGCGATTAGTAAGCCTTATGGGTCGCCAGAGATCACAAAGGATGGCTACAAGGTAATGAAGAGTATAAAGCCTGAAGAACCACTGGCTGCCGCTATAGCGAGCATCATTACTCAGAGTGCTTCTCAGTGTAATGATAAGGTGGGAGATGGAACTACTACATGCTCCATACTAACAGCAAAAGTGATTGAAGAAGTCTCAAAAGCGAAAGCTGCTGGATCTGATATTGTTAGCATAAAGA…
AY281826	Ixodes ricinus	Germany	1	Ixodes ricinus	TTATGCTACGGTTGTTTGTTCTATTGGTCTAAAGTTTAGGAGGTTCAAAAATGTCAAATACGGTAGTCACGGGTGAGGTATTAGATAAGTCTATTAGGGAGGTAGTACGCATCCTAGAAGATGCAGTTGGTTGTACTGCTGGTCCTAAAGGCCTCACTGTAGCGATTAGTAAGCCTTATGGGTCGCCAGAGATCACAAAGGATGGCTACAAGGTAATGAAGAGTATAAAGCCTGAAGAACCACTGGCTGCCGCTATAGCGAGCATCATTACTCAGAGTGCTTCTCAGTGTAATGATAAGGTGGGAGATGGAACTACTACATGCTCCATACTAACAGCAAAAGTGATTGAAGAAGTCTCAAAAGCGAAAGCTGCTGGATCTGATATTGTTAGCATAAAGA…
AY281823	Ixodes ricinus	Germany	1	Ixodes ricinus	TTATGCTACGGTTGTTTGTTCTATTGGTCTAAAGTTTAGGAGGTTCAAAAATGTCAAATACGGTAGTCACGGGTGAGGTATTAGATAAGTCTATTAGGGAGGTAGTACGCATCCTAGAAGATGCAGTTGGTTGTACTGCTGGTCCTAAAGGCCTCACTGTAGCGATTAGTAAGCCTTATGGGTCGCCAGAGATCACAAAGGATGGCTACAAGGTAATGAAGAGTATAAAGCCTGAAGAACCACTGGCTGCCGCTATAGCGAGCATCATTACTCAGAGTGCTTCTCAGTGTAATGATAAGGTGGGAGATGGAACTACTACATGCTCCATACTAACAGCAAAAGTGATTGAAGAAGTCTCAAAAGCGAAAGCTGCTGGATCTGATATTGTTAGCATAAAGA…
AY281839	Ixodes ricinus	Germany	1	Ixodes ricinus	TTATGCTACGGTTGTTTGTTCTATTGGTCTAAAGTTTAGGAGGTTCAAAAATGTCAAATACGGTAGTCACGGGTGAGGTATTAGATAAGTCTATTAGGGAGGTAGTACGCATCCTAGAAGATGCAGTTGGTTGTACTGCTGGTCCTAAAGGCCTCACTGTAGCGATTAGTAAGCCTTATGGGTCGCCAGAGATCACAAAGGATGGCTACAAGGTAATGAAGAGTATAAAGCCTGAAGAACCACTGGCTGCCGCTATAGCGAGCATCATTACTCAGAGTGCTTCTCAGTGTAATGATAAGGTGGGAGATGGAACTACTACATGCTCCATACTAACAGCAAAAGTGATTGAAGAAGTCTCAAAAGCGAAAGCTGCTGGATCTGATATTGTTAGCATAAAGA…
AY281833	Ixodes ricinus	Germany	1	Ixodes ricinus	TTATGCTACGGTTGTTTGTTCTATTGGTCTAAAGTTTAGGAGGTTCAAAAATGTCAAATACGGTAGTCACGGGTGAGGTATTAGATAAGTCTATTAGGGAGGTAGTACGCATCCTAGAAGATGCAGTTGGTTGTACTGCTGGTCCTAAAGGCCTCACTGTAGCGATTAGTAAGCCTTATGGGTCGCCAGAGATCACAAAGGATGGCTACAAGGTAATGAAGAGTATAAAGCCTGAAGAACCACTGGCTGCCGCTATAGCGAGCATCATTACTCAGAGTGCTTCTCAGTGTAATGATAAGGTGGGAGATGGAACTACTACATGCTCCATACTAACAGCAAAAGTGATTGAAGAAGTCTCAAAAGCGAAAGCTGCTGGATCTGATATTGTTAGCATAAAGA…
AY281837	Ixodes ricinus	Germany	1	Ixodes ricinus	TTATGCTACGGTTGTTTGTTCTATTGGTCTAAAGTTTAGGAGGTTCAAAAATGTCAAATACGGTAGTCACGGGTGAGGTATTAGATAAGTCTATTAGGGAGGTAGTACGCATCCTAGAAGATGCAGTTGGTTGTACTGCTGGTCCTAAAGGCCTCACTGTAGCGATTAGTAAGCCTTATGGGTCGCCAGAGATCACAAAGGATGGCTACAAGGTAATGAAGAGTATAAAGCCTGAAGAACCACTGGCTGCCGCTATAGCGAGCATCATTACTCAGAGTGCTTCTCAGTGTAATGATAAGGTGGGAGATGGAACTACTACATGCTCCATACTAACAGCAAAAGTGATTGAAGAAGTCTCAAAAGCGAAAGCTGCTGGATCTGATATTGTTAGCATAAAGA…
AY281834	Ixodes ricinus	Germany	1	Ixodes ricinus	TTATGCTACGGTTGTTTGTTCTATTGGTCTAAAGTTTAGGAGGTTCAAAAATGTCAAATACGGTAGTCACGGGTGAGGTATTAGATAAGTCTATTAGGGAGGTAGTACGCATCCTAGAAGATGCAGTTGGTTGTACTGCTGGTCCTAAAGGCCTCACTGTAGCGATTAGTAAGCCTTATGGGTCGCCAGAGATCACAAAGGATGGCTACAAGGTAATGAAGAGTATAAAGCCTGAAGAACCACTGGCTGCCGCTATAGCGAGCATCATTACTCAGAGTGCTTCTCAGTGTAATGATAAGGTGGGAGATGGAACTACTACATGCTCCATACTAACAGCAAAAGTGATTGAAGAAGTCTCAAAAGCGAAAGCTGCTGGATCTGATATTGTTAGCATAAAGA…
AY281835	Ixodes ricinus	Germany	1	Ixodes ricinus	TTATGCTACGGTTGTTTGTTCTATTGGTCTAAAGTTTAGGAGGTTCAAAAATGTCAAATACGGTAGTCACGGGTGAGGTATTAGATAAGTCTATTAGGGAGGTAGTACGCATCCTAGAAGATGCAGTTGGTTGTACTGCTGGTCCTAAAGGCCTCACTGTAGCGATTAGTAAGCCTTATGGGTCGCCAGAGATCACAAAGGATGGCTACAAGGTAATGAAGAGTATAAAGCCTGAAGAACCACTGGCTGCCGCTATAGCGAGCATCATTACTCAGAGTGCTTCTCAGTGTAATGATAAGGTGGGAGATGGAACTACTACATGCTCCATACTAACAGCAAAAGTGATTGAAGAAGTCTCAAAAGCGAAAGCTGCTGGATCTGATATTGTTAGCATAAAGA…
AY281849	Ixodes ricinus	Germany	1	Ixodes ricinus	TTATGCTACGGTTGTTTGTTCTATTGGTCTAAAGTTTAGGAGGTTCAAAAATGTCAAATACGGTAGTCACGGGTGAGGTATTAGATAAGTCTATTAGGGAAGTAGTACGCATCCTAGAAGATGCAGTTGGTTGTACTGCTGGTCCTAAAGGCCTCACTGTAGCGATTAGTAAGCCTTATGGGTCGCCAGAGATCACAAAGGATGGCTACAAGGTAATGAAGAGTATAAAGCCTGAAGAACCACTGGCTGCCGCTATAGCGAGCATCATTACTCAGAGTGCTTCTCAGTGTAATGATAAGGTGGGAGATGGAACTACTACATGCTCCATACTAACAGCAAAAGTGATTGAAGAAGTCTCAAAAGCGAAAGCTGCTGGATCTGATATTGTTAGCATAAAGA…
238	Ixodes ricinus	hungary	1	Ixodes ricinus	TGATCGCGGATATCTTTCGCCTTACTTTGTTACAAATGCTGAAAAAATGCTGGTGGAATTTGAAAATCCATACATATTCCTTACTGAAAAGAAGATTAATCTTGTACAAAGCATTCTACCAATCTTAGAAAACGTTGCACGGTCTGGAAGACCATTGCTCATCATAGCTGAAGACGTTGAAGGTGAAGCTCTGAGCACGCTTGTACTCAATAAGCTCCGTGGTGGCCTTCAAGTTGCTGCTGTAAAGGCGCCTGGTTTCGGTGACAGGAGAAAAGACATGCTTGGCGATATTGCTGTAATAGTAGGCGCTAAGTATGTAGTAAATGACGAGCTTGCTGTTAAGATGGAAGACATCGCTCTAAGCGATCTTGGTACTGCTAAGAGCGTACGCATCACAAA…
239	Ixodes ricinus	hungary	1	Ixodes ricinus	GGTATGCAGTTTGATCGCGGATATCTTTCGCCTTACTTTGTTACAAATGCTGAAAAAATGCTGGTGGAATTTGAAAATCCATACATATTCCTTACTGAAAAGAAGATTAATCTTGTACAAAGCATTCTACCAATCTTAGAAAACGTTGCACGGTCTGGAAGACCATTGCTCATCATAGCTGAAGACGTTGAAGGTGAAGCTCTGAGCACGCTTGTACTCAATAAGCTCCGTGGTGGCCTTCAAGTTGCTGCTGTAAAGGCGCCTGGTTTCGGTGACAGGAGAAAAGACATGCTTGGCGATATTGCTGTAATAGTAGGCGCTAAGTATGTAGTAAATGACGAGCTTGCTGTTAAGATGGAAGACATCGCTCTAAGCGATCTTGGTACTGCTAAGAGCGTA…
240	Ixodes ricinus	hungary	1	Ixodes ricinus	GGTATGCAGTTTGATCGCGGATATCTTTCGCCTTACTTTGTTACAAATGCTGAAAAAATGCTGGTGGAATTTGAAAATCCATACATATTCCTTACTGAAAAGAAGATTAATCTTGTACAAAGCATTCTACCAATCTTAGAAAACGTTGCACGGTCTGGAAGACCATTGCTCATCATAGCTGAAGACGTTGAAGGTGAAGCTCTGAGCACGCTTGTACTCAATAAGCTCCGTGGTGGCCTTCAAGTTGCTGCTGTAAAGGCGCCTGGTTTCGGTGACAGGAGAAAAGACATGCTTGGCGATATTGCTGTAATAGTAGGCGCTAAGTATGTAGTAAATGACGAGCTTGCTGTTAAGATGGAAGACATCGCTCTAAGCGATCTTGGTACTGCTAAGAGCGTA…
241	Ixodes ricinus	hungary	1	Ixodes ricinus	TCGCGGATATCTTTCGCCTTACTTTGTTACAAATGCTGAAAAAATGCTGGTGGAATTTGAAAATCCATACATATTCCTTACTGAAAAGAAGATTAATCTTGTACAAAGCATTCTACCAATCTTAGAAAACGTTGCACGGTCTGGAAGACCATTGCTCATCATAGCTGAAGACGTTGAAGGTGAAGCTCTGAGCACGCTTGTACTCAATAAGCTCCGTGGTGGCCTTCAAGTTGCTGCTGTAAAGGCGCCTGGTTTCGGTGACAGGAGAAAAGACATGCTTGGCGATATTGCTGTAATAGTAGGCGCTAAGTATGTAGTAAATGACGAGCTTGCTGTTAAGATGGAAGACATCGCTCTAAGCGATCTTGGTACTGCTAAGAGCGTACGCATCACAAAAGA…
242	Ixodes ricinus	hungary	1	Ixodes ricinus	ATGGTATGCAGTTTGATCGCGGATATCTTTCGCCTTACTTTGTTACAAATGCTGAAAAAATGCTGGTGGAATTTGAAAATCCATACATATTCCTTACTGAAAAGAAGATTAATCTTGTACAAAGCATTCTACCAATCTTAGAAAACGTTGCACGGTCTGGAAGACCATTGCTCATCATAGCTGAAGACGTTGAAGGTGAAGCTCTGAGCACGCTTGTACTCAATAAGCTCCGTGGTGGCCTTCAAGTTGCTGCTGTAAAGGCGCCTGGTTTCGGTGACAGGAGAAAAGACATGCTTGGCGATATTGCTGTAATAGTAGGCGCTAAGTATGTAGTAAATGACGAGCTTGCTGTTAAGATGGAAGACATCGCTCTAAGCGATCTTGGTACTGCTAAGAGCG…
243	Ixodes ricinus	hungary	1	Ixodes ricinus	GGTATGCAGTTTGATCGCGGATATCTTTCGCCTTACTTTGTTACAAATGCTGAAAAAATGCTGGTGGAATTTGAAAATCCATACATATTCCTTACTGAAAAGAAGATTAATCTTGTACAAAGCATTCTACCAATCTTAGAAAACGTTGCACGGTCTGGAAGACCATTGCTCATCATAGCTGAAGACGTTGAAGGTGAAGCTCTGAGCACGCTTGTACTCAATAAGCTCCGTGGTGGCCTTCAAGTTGCTGCTGTAAAGGCGCCTGGTTTCGGTGACAGGAGAAAAGACATGCTTGGCGATATTGCTGTAATAGTAGGCGCTAAGTATGTAGTAAATGACGAGCTTGCTGTTAAGATGGAAGACATCGCTCTAAGCGATCTTGGTACTGCTAAGAGCGTA…
244	Ixodes ricinus	hungary	1	Ixodes ricinus	GGTATGCAGTTTGATCGCGGATATCTTTCGCCTTACTTTGTTACAAATGCTGAAAAAATGCTGGTGGAATTTGAAAATCCATACATATTCCTTACTGAAAAGAAGATTAATCTTGTACAAAGCATTCTACCAATCTTAGAAAACGTTGCACGGTCTGGAAGACCATTGCTCATCATAGCTGAAGACGTTGAAGGTGAAGCTCTGAGCACGCTTGTACTCAATAAGCTCCGTGGTGGCCTTCAAGTTGCTGCTGTAAAGGCGCCTGGTTTCGGTGACAGGAGAAAAGACATGCTTGGCGATATTGCTGTAATAGTAGGCGCTAAGTATGTAGTAAATGACGAGCTTGCTGTTAAGATGGAAGACATCGCTCTAAGCGATCTTGGTACTGCTAAGAGCGTA…
245	Ixodes ricinus	hungary	1	Ixodes ricinus	TATGCAGTTTGATCGCGGATATCTTTCGCCTTACTTTGTTACAAATGCTGAAAAAATGCTGGTGGAATTTGAAAATCCATACATATTCCTTACTGAAAAGAAGATTAATCTTGTACAAAGCATTCTACCAATCTTAGAAAACGTTGCACGGTCTGGAAGACCATTGCTCATCATAGCTGAAGACGTTGAAGGTGAAGCTCTGAGCACGCTTGTACTCAATAAGCTCCGTGGTGGCCTTCAAGTTGCTGCTGTAAAGGCGCCTGGTTTCGGTGACAGGAGAAAAGACATGCTTGGCGATATTGCTGTAATAGTAGGCGCTAAGTATGTAGTAAATGACGAGCTTGCTGTTAAGATGGAAGACATCGCTCTAAGCGATCTTGGTACTGCTAAGAGCGTACG…
246	Ixodes ricinus	hungary	1	Ixodes ricinus	TGATCGCGGATATCTTTCGCCTTACTTTGTTACAAATGCTGAAAAAATGCTGGTGGAATTTGAAAATCCATACATATTCCTTACTGAAAAGAAGATTAATCTTGTACAAAGCATTCTACCAATCTTAGAAAACGTTGCACGGTCTGGAAGACCATTGCTCATCATAGCTGAAGACGTTGAAGGTGAAGCTCTGAGCACGCTTGTACTCAATAAGCTCCGTGGTGGCCTTCAAGTTGCTGCTGTAAAGGCGCCTGGTTTCGGTGACAGGAGAAAAGACATGCTTGGCGATATTGCTGTAATAGTAGGCGCTAAGTATGTAGTAAATGACGAGCTTGCTGTTAAGATGGAAGACATCGCTCTAAGCGATCTTGGTACTGCTAAGAGCGTACGCATCACAAA…
229	Ixodes ricinus	hungary	1	Ixodes ricinus	ATGGTATGCAGTTTGATCGCGGATATCTTTCGCCTTACTTTGTTACAAATGCTGAAAAAATGCTGGTGGAATTTGAAAATCCATACATATTCCTTACTGAAAAGAAGATTAATCTTGTACAAAGCATTCTACCAATCTTAGAAAACGTTGCACGGTCTGGAAGACCATTGCTCATCATAGCTGAAGACGTTGAAGGTGAAGCTCTGAGCACGCTTGTACTCAATAAGCTCCGTGGTGGCCTTCAAGTTGCTGCTGTAAAGGCGCCTGGTTTCGGTGACAGGAGAAAAGACATGCTTGGCGATATTGCTGTAATAGTAGGCGCTAAGTATGTAGTAAATGACGAGCTTGCTGTTAAGATGGAAGACATCGCTCTAAGCGATCTTGGTACTGCTAAGAGCG…
230	Ixodes ricinus	hungary	1	Ixodes ricinus	ATGGTATGCAGTTTGATCGCGGATATCTTTCGCCTTACTTTGTTACAAATGCTGAAAAAATGCTGGTGGAATTTGAAAATCCATACATATTCCTTACTGAAAAGAAGATTAATCTTGTACAAAGCATTCTACCAATCTTAGAAAACGTTGCACGGTCTGGAAGACCATTGCTCATCATAGCTGAAGACGTTGAAGGTGAAGCTCTGAGCACGCTTGTACTCAATAAGCTCCGTGGTGGCCTTCAAGTTGCTGCTGTAAAGGCGCCTGGTTTCGGTGACAGGAGAAAAGACATGCTTGGCGATATTGCTGTAATAGTAGGCGCTAAGTATGTAGTAAATGACGAGCTTGCTGTTAAGATGGAAGACATCGCTCTAAGCGATCTTGGTACTGCTAAGAGCG…
247	Ixodes ricinus	hungary	1	Ixodes ricinus	GGTATGCAGTTTGATCGCGGATATCTTTCGCCTTACTTTGTTACAAATGCTGAAAAAATGCTGGTGGAATTTGAAAATCCATACATATTCCTTACTGAAAAGAAGATTAATCTTGTACAAAGCATTCTACCAATCTTAGAAAACGTTGCACGGTCTGGAAGACCATTGCTCATCATAGCTGAAGACGTTGAAGGTGAAGCTCTGAGCACGCTTGTACTCAATAAGCTCCGTGGTGGCCTTCAAGTTGCTGCTGTAAAGGCGCCTGGTTTCGGTGACAGGAGAAAAGACATGCTTGGCGATATTGCTGTAATAGTAGGCGCTAAGTATGTAGTAAATGACGAGCTTGCTGTTAAGATGGAAGACATCGCTCTAAGCGATCTTGGTACTGCTAAGAGCGTA…
248	Ixodes ricinus	hungary	1	Ixodes ricinus	GGTATGCAGTTTGATCGCGGATATCTTTCGCCTTACTTTGTTACAAATGCTGAAAAAATGCTGGTGGAATTTGAAAATCCATACATATTCCTTACTGAAAAGAAGATTAATCTTGTACAAAGCATTCTACCAATCTTAGAAAACGTTGCACGGTCTGGAAGACCATTGCTCATCATAGCTGAAGACGTTGAAGGTGAAGCTCTGAGCACGCTTGTACTCAATAAGCTCCGTGGTGGCCTTCAAGTTGCTGCTGTAAAGGCGCCTGGTTTCGGTGACAGGAGAAAAGACATGCTTGGCGATATTGCTGTAATAGTAGGCGCTAAGTATGTAGTAAATGACGAGCTTGCTGTTAAGATGGAAGACATCGCTCTAAGCGATCTTGGTACTGCTAAGAGCGTA…
252	Ixodes ricinus	hungary	1	Ixodes ricinus	TGATCGCGGATATCTTTCGCCTTACTTTGTTACAAATGCTGAAAAAATGCTGGTGGAATTTGAAAATCCATACATATTCCTTACTGAAAAGAAGATTAATCTTGTACAAAGCATTCTACCAATCTTAGAAAACGTTGCACGGTCTGGAAGACCATTGCTCATCATAGCTGAAGACGTTGAAGGTGAAGCTCTGAGCACGCTTGTACTCAATAAGCTCCGTGGTGGCCTTCAAGTTGCTGCTGTAAAGGCGCCTGGTTTCGGTGACAGGAGAAAAGACATGCTTGGCGATATTGCTGTAATAGTAGGCGCTAAGTATGTAGTAAATGACGAGCTTGCTGTTAAGATGGAAGACATCGCTCTAAGCGATCTTGGTACTGCTAAGAGCGTACGCATCACAAA…
253	Ixodes ricinus	hungary	1	Ixodes ricinus	ATGGTATGCAGTTTGATCGCGGATATCTTTCGCCTTACTTTGTTACAAATGCTGAAAAAATGCTGGTGGAATTTGAAAATCCATACATATTCCTTACTGAAAAGAAGATTAATCTTGTACAAAGCATTCTACCAATCTTAGAAAACGTTGCACGGTCTGGAAGACCATTGCTCATCATAGCTGAAGACGTTGAAGGTGAAGCTCTGAGCACGCTTGTACTCAATAAGCTCCGTGGTGGCCTTCAAGTTGCTGCTGTAAAGGCGCCTGGTTTCGGTGACAGGAGAAAAGACATGCTTGGCGATATTGCTGTAATAGTAGGCGCTAAGTATGTAGTAAATGACGAGCTTGCTGTTAAGATGGAAGACATCGCTCTAAGCGATCTTGGTACTGCTAAGAGCG…
254	Ixodes ricinus	hungary	1	Ixodes ricinus	ATGGTATGCAGTTTGATCGCGGATATCTTTCGCCTTACTTTGTTACAAATGCTGAAAAAATGCTGGTGGAATTTGAAAATCCATACATATTCCTTACTGAAAAGAAGATTAATCTTGTACAAAGCATTCTACCAATCTTAGAAAACGTTGCACGGTCTGGAAGACCATTGCTCATCATAGCTGAAGACGTTGAAGGTGAAGCTCTGAGCACGCTTGTACTCAATAAGCTCCGTGGTGGCCTTCAAGTTGCTGCTGTAAAGGCGCCTGGTTTCGGTGACAGGAGAAAAGACATGCTTGGCGATATTGCTGTAATAGTAGGCGCTAAGTATGTAGTAAATGACGAGCTTGCTGTTAAGATGGAAGACATCGCTCTAAGCGATCTTGGTACTGCTAAGAGCG…
255	Ixodes ricinus	hungary	1	Ixodes ricinus	TGATCGCGGATATCTTTCGCCTTACTTTGTTACAAATGCTGAAAAAATGCTGGTGGAATTTGAAAATCCATACATATTCCTTACTGAAAAGAAGATTAATCTTGTACAAAGCATTCTACCAATCTTAGAAAACGTTGCACGGTCTGGAAGACCATTGCTCATCATAGCTGAAGACGTTGAAGGTGAAGCTCTGAGCACGCTTGTACTCAATAAGCTCCGTGGTGGCCTTCAAGTTGCTGCTGTAAAGGCGCCTGGTTTCGGTGACAGGAGAAAAGACATGCTTGGCGATATTGCTGTAATAGTAGGCGCTAAGTATGTAGTAAATGACGAGCTTGCTGTTAAGATGGAAGACATCGCTCTAAGCGATCTTGGTACTGCTAAGAGCGTACGCATCACAAA…
231	Ixodes ricinus	hungary	1	Ixodes ricinus	ATGGTATGCAGTTTGATCGCGGATATCTTTCGCCTTACTTTGTTACAAATGCTGAAAAAATGCTGGTGGAATTTGAAAATCCATACATATTCCTTACTGAAAAGAAGATTAATCTTGTACAAAGCATTCTACCAATCTTAGAAAACGTTGCACGGTCTGGAAGACCATTGCTCATCATAGCTGAAGACGTTGAAGGTGAAGCTCTGAGCACGCTTGTACTCAATAAGCTCCGTGGTGGCCTTCAAGTTGCTGCTGTAAAGGCGCCTGGTTTCGGTGACAGGAGAAAAGACATGCTTGGCGATATTGCTGTAATAGTAGGCGCTAAGTATGTAGTAAATGACGAGCTTGCTGTTAAGATGGAAGACATCGCTCTAAGCGATCTTGGTACTGCTAAGAGCG…
256	Ixodes ricinus	hungary	1	Ixodes ricinus	ATGGTATGCAGTTTGATCGCGGATATCTTTCGCCTTACTTTGTTACAAATGCTGAAAAAATGCTGGTGGAATTTGAAAATCCATACATATTCCTTACTGAAAAGAAGATTAATCTTGTACAAAGCATTCTACCAATCTTAGAAAACGTTGCACGGTCTGGAAGACCATTGCTCATCATAGCTGAAGACGTTGAAGGTGAAGCTCTGAGCACGCTTGTACTCAATAAGCTCCGTGGTGGCCTTCAAGTTGCTGCTGTAAAGGCGCCTGGTTTCGGTGACAGGAGAAAAGACATGCTTGGCGATATTGCTGTAATAGTAGGCGCTAAGTATGTAGTAAATGACGAGCTTGCTGTTAAGATGGAAGACATCGCTCTAAGCGATCTTGGTACTGCTAAGAGCG…
257	Ixodes ricinus	hungary	1	Ixodes ricinus	TACAAATGCTGAAAAAATGCTGGTGGAATTTGAAAATCCATACATATTCCTTACTGAAAAGAAGATTAATCTTGTACAAAGCATTCTACCAATCTTAGAAAACGTTGCACGGTCTGGAAGACCATTGCTCATCATAGCTGAAGACGTTGAAGGTGAAGCTCTGAGCACGCTTGTACTCAATAAGCTCCGTGGTGGCCTTCAAGTTGCTGCTGTAAAGGCGCCTGGTTTCGGTGACAGGAGAAAAGACATGCTTGGCGATATTGCTGTAATAGTAGGCGCTAAGTATGTAGTAAATGACGAGCTTGCTGTTAAGATGGAAGACATCGCTCTAAGCGATCTTGGTACTGCTAAGAGCGTACGCATCACAAAAGACGCAACTACTATCATAGGTAGTGTTGA…
258	Ixodes ricinus	hungary	1	Ixodes ricinus	ATGGTATGCAGTTTGATCGCGGATATCTTTCGCCTTACTTTGTTACAAATGCTGAAAAAATGCTGGTGGAATTTGAAAATCCATACATATTCCTTACTGAAAAGAAGATTAATCTTGTACAAAGCATTCTACCAATCTTAGAAAACGTTGCACGGTCTGGAAGACCATTGCTCATCATAGCTGAAGACGTTGAAGGTGAAGCTCTGAGCACGCTTGTACTCAATAAGCTCCGTGGTGGCCTTCAAGTTGCTGCTGTAAAGGCGCCTGGTTTCGGTGACAGGAGAAAAGACATGCTTGGCGATATTGCTGTAATAGTAGGCGCTAAGTATGTAGTAAATGACGAGCTTGCTGTTAAGATGGAAGACATCGCTCTAAGCGATCTTGGTACTGCTAAGAGCG…
259	Ixodes ricinus	hungary	1	Ixodes ricinus	ATGGTATGCAGTTTGATCGCGGATATCTTTCGCCTTACTTTGTTACAAATGCTGAAAAAATGCTGGTGGAATTTGAAAATCCATACATATTCCTTACTGAAAAGAAGATTAATCTTGTACAAAGCATTCTACCAATCTTAGAAAACGTTGCACGGTCTGGAAGACCATTGCTCATCATAGCTGAAGACGTTGAAGGTGAAGCTCTGAGCACGCTTGTACTCAATAAGCTCCGTGGTGGCCTTCAAGTTGCTGCTGTAAAGGCGCCTGGTTTCGGTGACAGGAGAAAAGACATGCTTGGCGATATTGCTGTAATAGTAGGCGCTAAGTATGTAGTAAATGACGAGCTTGCTGTTAAGATGGAAGACATCGCTCTAAGCGATCTTGGTACTGCTAAGAGCG…
260	Ixodes ricinus	hungary	1	Ixodes ricinus	TGATCGCGGATATCTTTCGCCTTACTTTGTTACAAATGCTGAAAAAATGCTGGTGGAATTTGAAAATCCATACATATTCCTTACTGAAAAGAAGATTAATCTTGTACAAAGCATTCTACCAATCTTAGAAAACGTTGCACGGTCTGGAAGACCATTGCTCATCATAGCTGAAGACGTTGAAGGTGAAGCTCTGAGCACGCTTGTACTCAATAAGCTCCGTGGTGGCCTTCAAGTTGCTGCTGTAAAGGCGCCTGGTTTCGGTGACAGGAGAAAAGACATGCTTGGCGATATTGCTGTAATAGTAGGCGCTAAGTATGTAGTAAATGACGAGCTTGCTGTTAAGATGGAAGACATCGCTCTAAGCGATCTTGGTACTGCTAAGAGCGTACGCATCACAAA…
261	Ixodes ricinus	hungary	1	Ixodes ricinus	ATGGTATGCAGTTTGATCGCGGATATCTTTCGCCTTACTTTGTTACAAATGCTGAAAAAATGCTGGTGGAATTTGAAAATCCATACATATTCCTTACTGAAAAGAAGATTAATCTTGTACAAAGCATTCTACCAATCTTAGAAAACGTTGCACGGTCTGGAAGACCATTGCTCATCATAGCTGAAGACGTTGAAGGTGAAGCTCTGAGCACGCTTGTACTCAATAAGCTCCGTGGTGGCCTTCAAGTTGCTGCTGTAAAGGCGCCTGGTTTCGGTGACAGGAGAAAAGACATGCTTGGCGATATTGCTGTAATAGTAGGCGCTAAGTATGTAGTAAATGACGAGCTTGCTGTTAAGATGGAAGACATCGCTCTAAGCGATCTTGGTACTGCTAAGAGCG…
262	Ixodes ricinus	hungary	1	Ixodes ricinus	TGATCGCGGATATCTTTCGCCTTACTTTGTTACAAATGCTGAAAAAATGCTGGTGGAATTTGAAAATCCATACATATTCCTTACTGAAAAGAAGATTAATCTTGTACAAAGCATTCTACCAATCTTAGAAAACGTTGCACGGTCTGGAAGACCATTGCTCATCATAGCTGAAGACGTTGAAGGTGAAGCTCTGAGCACGCTTGTACTCAATAAGCTCCGTGGTGGCCTTCAAGTTGCTGCTGTAAAGGCGCCTGGTTTCGGTGACAGGAGAAAAGACATGCTTGGCGATATTGCTGTAATAGTAGGCGCTAAGTATGTAGTAAATGACGAGCTTGCTGTTAAGATGGAAGACATCGCTCTAAGCGATCTTGGTACTGCTAAGAGCGTACGCATCACAAA…
263	Ixodes ricinus	hungary	1	Ixodes ricinus	ATGGTATGCAGTTTGATCGCGGATATCTTTCGCCTTACTTTGTTACAAATGCTGAAAAAATGCTGGTGGAATTTGAAAATCCATACATATTCCTTACTGAAAAGAAGATTAATCTTGTACAAAGCATTCTACCAATCTTAGAAAACGTTGCACGGTCTGGAAGACCATTGCTCATCATAGCTGAAGACGTTGAAGGTGAAGCTCTGAGCACGCTTGTACTCAATAAGCTCCGTGGTGGCCTTCAAGTTGCTGCTGTAAAGGCGCCTGGTTTCGGTGACAGGAGAAAAGACATGCTTGGCGATATTGCTGTAATAGTAGGCGCTAAGTATGTAGTAAATGACGAGCTTGCTGTTAAGATGGAAGACATCGCTCTAAGCGATCTTGGTACTGCTAAGAGCG…
264	Ixodes ricinus	hungary	1	Ixodes ricinus	TGATCGCGGATATCTTTCGCCTTACTTTGTTACAAATGCTGAAAAAATGCTGGTGGAATTTGAAAATCCATACATATTCCTTACTGAAAAGAAGATTAATCTTGTACAAAGCATTCTACCAATCTTAGAAAACGTTGCACGGTCTGGAAGACCATTGCTCATCATAGCTGAAGACGTTGAAGGTGAAGCTCTGAGCACGCTTGTACTCAATAAGCTCCGTGGTGGCCTTCAAGTTGCTGCTGTAAAGGCGCCTGGTTTCGGTGACAGGAGAAAAGACATGCTTGGCGATATTGCTGTAATAGTAGGCGCTAAGTATGTAGTAAATGACGAGCTTGCTGTTAAGATGGAAGACATCGCTCTAAGCGATCTTGGTACTGCTAAGAGCGTACGCATCACAAA…
265	Ixodes ricinus	hungary	1	Ixodes ricinus	CGGATATCTTTCGCCTTACTTTGTTACAAATGCTGAAAAAATGCTGGTGGAATTTGAAAATCCATACATATTCCTTACTGAAAAGAAGATTAATCTTGTACAAAGCATTCTACCAATCTTAGAAAACGTTGCACGGTCTGGAAGACCATTGCTCATCATAGCTGAAGACGTTGAAGGTGAAGCTCTGAGCACGCTTGTACTCAATAAGCTCCGTGGTGGCCTTCAAGTTGCTGCTGTAAAGGCGCCTGGTTTCGGTGACAGGAGAAAAGACATGCTTGGCGATATTGCTGTAATAGTAGGCGCTAAGTATGTAGTAAATGACGAGCTTGCTGTTAAGATGGAAGACATCGCTCTAAGCGATCTTGGTACTGCTAAGAGCGTACGCATCACAAAAGACGC…
232	Ixodes ricinus	hungary	1	Ixodes ricinus	GGTATGCAGTTTGATCGCGGATATCTTTCGCCTTACTTTGTTACAAATGCTGAAAAAATGCTGGTGGAATTTGAAAATCCATACATATTCCTTACTGAAAAGAAGATTAATCTTGTACAAAGCATTCTACCAATCTTAGAAAACGTTGCACGGTCTGGAAGACCATTGCTCATCATAGCTGAAGACGTTGAAGGTGAAGCTCTGAGCACGCTTGTACTCAATAAGCTCCGTGGTGGCCTTCAAGTTGCTGCTGTAAAGGCGCCTGGTTTCGGTGACAGGAGAAAAGACATGCTTGGCGATATTGCTGTAATAGTAGGCGCTAAGTATGTAGTAAATGACGAGCTTGCTGTTAAGATGGAAGACATCGCTCTAAGCGATCTTGGTACTGCTAAGAGCGTA…
266	Ixodes ricinus	hungary	1	Ixodes ricinus	ATGGTATGCAGTTTGATCGCGGATATCTTTCGCCTTACTTTGTTACAAATGCTGAAAAAATGCTGGTGGAATTTGAAAATCCATACATATTCCTTACTGAAAAGAAGATTAATCTTGTACAAAGCATTCTACCAATCTTAGAAAACGTTGCACGGTCTGGAAGACCATTGCTCATCATAGCTGAAGACGTTGAAGGTGAAGCTCTGAGCACGCTTGTACTCAATAAGCTCCGTGGTGGCCTTCAAGTTGCTGCTGTAAAGGCGCCTGGTTTCGGTGACAGGAGAAAAGACATGCTTGGCGATATTGCTGTAATAGTAGGCGCTAAGTATGTAGTAAATGACGAGCTTGCTGTTAAGATGGAAGACATCGCTCTAAGCGATCTTGGTACTGCTAAGAGCG…
267	Ixodes ricinus	hungary	1	Ixodes ricinus	GGTATGCAGTTTGATCGCGGATATCTTTCGCCTTACTTTGTTACAAATGCTGAAAAAATGCTGGTGGAATTTGAAAATCCATACATATTCCTTACTGAAAAGAAGATTAATCTTGTACAAAGCATTCTACCAATCTTAGAAAACGTTGCACGGTCTGGAAGACCATTGCTCATCATAGCTGAAGACGTTGAAGGTGAAGCTCTGAGCACGCTTGTACTCAATAAGCTCCGTGGTGGCCTTCAAGTTGCTGCTGTAAAGGCGCCTGGTTTCGGTGACAGGAGAAAAGACATGCTTGGCGATATTGCTGTAATAGTAGGCGCTAAGTATGTAGTAAATGACGAGCTTGCTGTTAAGATGGAAGACATCGCTCTAAGCGATCTTGGTACTGCTAAGAGCGTA…
268	Ixodes ricinus	hungary	1	Ixodes ricinus	GGTATGCAGTTTGATCGCGGATATCTTTCGCCTTACTTTGTTACAAATGCTGAAAAAATGCTGGTGGAATTTGAAAATCCATACATATTCCTTACTGAAAAGAAGATTAATCTTGTACAAAGCATTCTACCAATCTTAGAAAACGTTGCACGGTCTGGAAGACCATTGCTCATCATAGCTGAAGACGTTGAAGGTGAAGCTCTGAGCACGCTTGTACTCAATAAGCTCCGTGGTGGCCTTCAAGTTGCTGCTGTAAAGGCGCCTGGTTTCGGTGACAGGAGAAAAGACATGCTTGGCGATATTGCTGTAATAGTAGGCGCTAAGTATGTAGTAAATGACGAGCTTGCTGTTAAGATGGAAGACATCGCTCTAAGCGATCTTGGTACTGCTAAGAGCGTA…
233	Ixodes ricinus	hungary	1	Ixodes ricinus	ATGGTATGCAGTTTGATCGCGGATATCTTTCGCCTTACTTTGTTACAAATGCTGAAAAAATGCTGGTGGAATTTGAAAATCCATACATATTCCTTACTGAAAAGAAGATTAATCTTGTACAAAGCATTCTACCAATCTTAGAAAACGTTGCACGGTCTGGAAGACCATTGCTCATCATAGCTGAAGACGTTGAAGGTGAAGCTCTGAGCACGCTTGTACTCAATAAGCTCCGTGGTGGCCTTCAAGTTGCTGCTGTAAAGGCGCCTGGTTTCGGTGACAGGAGAAAAGACATGCTTGGCGATATTGCTGTAATAGTAGGCGCTAAGTATGTAGTAAATGACGAGCTTGCTGTTAAGATGGAAGACATCGCTCTAAGCGATCTTGGTACTGCTAAGAGCG…
234	Ixodes ricinus	hungary	1	Ixodes ricinus	ATGGTATGCAGTTTGATCGCGGATATCTTTCGCCTTACTTTGTTACAAATGCTGAAAAAATGCTGGTGGAATTTGAAAATCCATACATATTCCTTACTGAAAAGAAGATTAATCTTGTACAAAGCATTCTACCAATCTTAGAAAACGTTGCACGGTCTGGAAGACCATTGCTCATCATAGCTGAAGACGTTGAAGGTGAAGCTCTGAGCACGCTTGTACTCAATAAGCTCCGTGGTGGCCTTCAAGTTGCTGCTGTAAAGGCGCCTGGTTTCGGTGACAGGAGAAAAGACATGCTTGGCGATATTGCTGTAATAGTAGGCGCTAAGTATGTAGTAAATGACGAGCTTGCTGTTAAGATGGAAGACATCGCTCTAAGCGATCTTGGTACTGCTAAGAGCG…
235	Ixodes ricinus	hungary	1	Ixodes ricinus	GGTATGCAGTTTGATCGCGGATATCTTTCGCCTTACTTTGTTACAAATGCTGAAAAAATGCTGGTGGAATTTGAAAATCCATACATATTCCTTACTGAAAAGAAGATTAATCTTGTACAAAGCATTCTACCAATCTTAGAAAACGTTGCACGGTCTGGAAGACCATTGCTCATCATAGCTGAAGACGTTGAAGGTGAAGCTCTGAGCACGCTTGTACTCAATAAGCTCCGTGGTGGCCTTCAAGTTGCTGCTGTAAAGGCGCCTGGTTTCGGTGACAGGAGAAAAGACATGCTTGGCGATATTGCTGTAATAGTAGGCGCTAAGTATGTAGTAAATGACGAGCTTGCTGTTAAGATGGAAGACATCGCTCTAAGCGATCTTGGTACTGCTAAGAGCGTA…
236	Ixodes ricinus	hungary	1	Ixodes ricinus	ATGGTATGCAGTTTGATCGCGGATATCTTTCGCCTTACTTTGTTACAAATGCTGAAAAAATGCTGGTGGAATTTGAAAATCCATACATATTCCTTACTGAAAAGAAGATTAATCTTGTACAAAGCATTCTACCAATCTTAGAAAACGTTGCACGGTCTGGAAGACCATTGCTCATCATAGCTGAAGACGTTGAAGGTGAAGCTCTGAGCACGCTTGTACTCAATAAGCTCCGTGGTGGCCTTCAAGTTGCTGCTGTAAAGGCGCCTGGTTTCGGTGACAGGAGAAAAGACATGCTTGGCGATATTGCTGTAATAGTAGGCGCTAAGTATGTAGTAAATGACGAGCTTGCTGTTAAGATGGAAGACATCGCTCTAAGCGATCTTGGTACTGCTAAGAGCG…
237	Ixodes ricinus	hungary	1	Ixodes ricinus	TGATCGCGGATATCTTTCGCCTTACTTTGTTACAAATGCTGAAAAAATGCTGGTGGAATTTGAAAATCCATACATATTCCTTACTGAAAAGAAGATTAATCTTGTACAAAGCATTCTACCAATCTTAGAAAACGTTGCACGGTCTGGAAGACCATTGCTCATCATAGCTGAAGACGTTGAAGGTGAAGCTCTGAGCACGCTTGTACTCAATAAGCTCCGTGGTGGCCTTCAAGTTGCTGCTGTAAAGGCGCCTGGTTTCGGTGACAGGAGAAAAGACATGCTTGGCGATATTGCTGTAATAGTAGGCGCTAAGTATGTAGTAAATGACGAGCTTGCTGTTAAGATGGAAGACATCGCTCTAAGCGATCTTGGTACTGCTAAGAGCGTACGCATCACAAA…
249	Ixodes ricinus	hungary	1	Ixodes ricinus	TCTTTCGCCTTACTTTGTTACAAATGGTGAAAAAATGCTGGTGGAATTTGAAAATCCATACATATTCCTTACTGAAAAGAAGATTAATCTTGTACAAAGCATTCTACCAATCTTAGAAAACGTTGCACGGTCTGGAAGACCATTGCTCATCATAGCTGAAGACGTTGAAGGTGAAGCTCTGAGCACGCTTGTACTCAATAAGCTCCGTGGTGGCCTTCAAGTTGCTGCTGTAAAGGCGCCTGGTTTCGGTGACAGGAGAAAAGACATGCTTGGCGATATTGCTGTAATAGTAGGCGCTAAGTATGTAGTAAATGACGAGCTTGCTGTTAAGATGGAAGACATCGCTCTAAGCGATCTTGGTACTGCTAAGAGCGTACGCATCACAAAAGACGCAACTAC…
250	Ixodes ricinus	hungary	1	Ixodes ricinus	GATATCTTTCGCCTTACTTTGTTACAAATGCTGAAAAAATGCTGGTGGAATTTGAAAATCCATACATATTCCTTACTGAAAAGAAGATTAATCTTGTACAAAGCATTCTACCAATCTTAGAAAACGTTGCACGGTCTGGAAGACCATTGCTCATCATAGCTGAAGACGTTGAAGGTGAAGCTCTGAGCACGCTTGTACTCAATAAGCTCCGTGGTGGCCTTCAAGTTGCTGCTGTAAAGGCGCCTGGTTTCGGTGACAGGAGAAAAGACATGCTTGGCGATATTGCTGTAATAGTAGGCGCTAAGTATGTAGTAAATGACGAGCTTGCTGTTAAGATGGAAGACATCGCTCTAAGCGATCTTGGTACTGCTAAGAGCGTACGCATCACAAAAAACGCAA…
251	Ixodes ricinus	hungary	1	Ixodes ricinus	GATATCTTTCGCCTTACTTTGTTACAAATGCTGAAAAAATGCTGGTGGAATTTGAAAATCCATACATATTCCTTACTGAAAAGAAGATTAATCTTGTACAAAGCATTCTACCAATCTTAGAAAACGTTGCACGGTCTGGAAGACCATTGCTCATCATAGCTGAAGACGTTGAAGGTGAAGCTCTGAGCACGCTTGTACTCAATAAGCTCCGTGGTGGCCTTCAAGTTGCTGCTGTAAAGGCGCCTGGTTTCGGTGACAGGAGAAAAGACATGCTTGGCGATATTGCTGTAATAGTAGGCGCTAAGTATGTAGTAAATGACGAGCTTGCTGTTAAGATGGAAGACATCGCTCTAAGCGATCTTGGTACTGCTAAGAGCGTACGCATCACAAAAAACGCAA…
KF031395	Ixodes ricinus	Italy	2	Ixodes ricinus	GAGGTATTAGATAAGTCTATTAGGGAGGTAGTACGCATCCTAGAAGATGCAGTTGGTTGTACTGCTGGTCCTAAAGGCCTCACTGTAGCGATTAGTAAGCCTTATGGGTCGCCAGAGATCACAAAGGATGGCTACAAGGTAATGAAGAGTATAAAGCCTGAAGAACCACTGGCTGCCGCTATAGCGAGCATCATTACTCAGAGTGCTTCTCAGTGTAATGATAAGGTGGGAGATGGAACTACTACATGCTCCATACTGACAGCAAAAGTGATTGAAGAAGTCTCAAAAGCGAAAGCTGCTGGATCTGATATTGTTAGCATAAAGAATGGTATTCTCAAGGCTAAGGAAGCGGTTCTTACAGCGCTTATGTCTATGAGACGTGAAGTAGAAGAAGACGAA…
KF031397	Ixodes ricinus	Italy	2	Ixodes ricinus	GAGGTATTAGATAAGTCTATTAGGGAGGTAGTACGCATCCTAGAAGATGCAGTTGGTTGTACTGCTGGTCCTAAAGGCCTCACTGTAGCGATTAGTAAGCCTTATGGGTCGCCAGAGATCACAAAGGATGGCTACAAGGTAATGAAGAGTATAAAGCCTGAAGAACCACTGGCTGCCGCTATAGCGAGCATCATTACTCAGAGTGCTTCTCAGTGTAATGATAAGGTGGGAGATGGAACTACTACATGCTCCATACTGACAGCAAAAGTGATTGAAGAAGTCTCAAAAGCGAAAGCTGCTGGATCTGATATTGTTAGCATAAAGAATGGTATTCTCAAGGCTAAGGAAGCGGTTCTTACAGCGCTTATGTCTATGAGACGTGAAGTAGAAGAAGACGAA…
KF031381	Ixodes ricinus	Italy	2	Ixodes ricinus	GAGGTATTAGATAAGTCTATTAGGGAGGTAGTACGCATCCTAGAAGATGCAGTTGGTTGTACTGCTGGTCCTAAAGGCCTCACTGTAGCGATTAGTAAGCCTTATGGGTCGCCAGAGATCACAAAGGATGGCTACAAGGTAATGAAGAGTATAAAGCCTGAAGAACCACTGGCTGCCGCTATAGCGAGCATCATTACTCAGAGTGCTTCTCAGTGTAATGATAAGGTGGGAGATGGAACTACTACATGCTCCATACTGACAGCAAAAGTGATTGAAGAAGTCTCAAAAGCGAAAGCTGCTGGATCTGATATTGTTAGCATAAAGAATGGTATTCTCAAGGCTAAGGAAGCGGTTCTTACAGCGCTTATGTCTATGAGACGTGAAGTAGAAGAAGACGAA…
KF031382	Ixodes ricinus	Italy	2	Ixodes ricinus	GAGGTATTAGATAAGTCTATTAGGGAGGTAGTACGCATCCTAGAAGATGCAGTTGGTTGTACTGCTGGTCCTAAAGGCCTCACTGTAGCGATTAGTAAGCCTTATGGGTCGCCAGAGATCACAAAGGATGGCTACAAGGTAATGAAGAGTATAAAGCCTGAAGAACCACTGGCTGCCGCTATAGCGAGCATCATTACTCAGAGTGCTTCTCAGTGTAATGATAAGGTGGGAGATGGAACTACTACATGCTCCATACTGACAGCAAAAGTGATTGAAGAAGTCTCAAAAGCGAAAGCTGCTGGATCTGATATTGTTAGCATAAAGAATGGTATTCTCAAGGCTAAGGAAGCGGTTCTTACAGCGCTTATGTCTATGAGACGTGAAGTAGAAGAAGACGAA…
KF031380	Ixodes ricinus	Italy	2	Ixodes ricinus	GAGGTATTAGATAAGTCTATTAGGGAGGTAGTACGCATCCTAGAAGATGCAGTTGGGTGTACTGCTGGTCCTAAAGGCCTCACTGTAGCGATTAGTAAGCCTTATGGGTCGCCAGAGATCACAAAGGATGGCTACAAGGTAATGAAGAGTATAAAGCCTGAAGAACCACTGGCTGCCGCTATAGCGAGCATCATTACTCAGAGTGCTTCTCAGTGTAATGATAAGGTGGGAGATGGAACTACTACATGCTCCATACTGACAGCAAAAGTGATTGAAGAAGTCTCAAAAGCGAAAGCTGCTGGATCTGATATTGTTAGCATAAAGAATGGTATTCTCAAGGCTAAGGAAGCGGTTCTTACAGCGCTTATGTCTATGAGACGTGAAGTAGAAGAAGACGAA…
KF031398	Ixodes ricinus	Italy	2	Ixodes ricinus	GAGGTATTAGATAAGTCTATTAGGGAGGTAGTACGCATCCTAGAAGATGCAGTTGGTTGTACTGCTGGTCCTAAAGGCCTCACTGTAGCGATTAGTAAGCCTTATGGGTCGCCAGAGATCACAAAGGATGGCTACAAGGTAATGAAGAGTATAAAGCCTGAAGAACCACTGGCTGCCGCTATAGCGAGCATCATTACTCAGAGTGCTTCTCAGTGTAATGATAAGGTGGGAGATGGAACTACTACATGCTCCATACTGACAGCAAAAGTGATTGAAGAAGTCTCAAAAGCGAAAGCTGCTGGATCTGATATTGTTAGCATAAAGAATGGTATTCTCAAGGCTAAGGAAGCGGTTCTTACAGCGCTTATGTCTATGAGACGTGAAGTAGAAGAAGACGAA…
KF031401	Ixodes ricinus	Italy	2	Ixodes ricinus	GAGGTATTAGATAAGTCTATTAGGGAGGTAGTACGCATCCTAGAAGATGCAGTTGGTTGTACTGCTGGTCCTAAAGGCCTCACTGTAGCGATTAGTAAGCCTTATGGGTCGCCAGAGATCACAAAGGATGGCTACAAGGTAATGAAGAGTATAAAGCCTGAAGAACCACTGGCTGCCGCTATAGCGAGCATCATTACTCAGAGTGCTTCTCAGTGTAATGATAAGGTGGGAGATGGAACTACTACATGCTCCATACTGACAGCAAAAGTGATTGAAGAAGTCTCAAAAGCGAAAGCTGCTGGATCTGATATTGTTAGCATAAAGAATGGTATTCTCAAGGCTAAGGAAGCGGTTCTTACAGCGCTTATGTCTATGAGACGTGAAGTAGAAGAAGACGAA…
KF031402	Ixodes ricinus	Italy	2	Ixodes ricinus	GAGGTATTAGATAAGTCTATTAGGGAGGTAGTACGCATCCTAGAAGATGCAGTTGGTTGTACTGCTGGTCCTAAAGGCCTCACTGTAGCGATTAGTAAGCCTTATGGGTCGCCAGAGATCACAAAGGATGGCTACAAGGTAATGAAGAGTATAAAGCCTGAAGAACCACTGGCTGCCGCTATAGCGAGCATCATTACTCAGAGTGCTTCTCAGTGTAATGATAAGGTGGGAGATGGAACTACTACATGCTCCATACTGACAGCAAAAGTGATTGAAGAAGTCTCAAAAGCGAAAGCTGCTGGATCTGATATTGTTAGCATAAAGAATGGTATTCTCAAGGCTAAGGAAGCGGTTCTTACAGCGCTTATGTCTATGAGACGTGAAGTAGAAGAAGACGAA…
KF031400	Ixodes ricinus	Italy	2	Ixodes ricinus	GAGGTATTAGATAAGTCTATTAGGGAGGTAGTACGCATCCTAGAAGATGCAGTTGGTTGTACTGCTGGTCCTAAAGGCCTCACTGTAGCGATTAGTAAGCCTTATGGGTCGCCAGAGATCACAAAGGATGGCTACAAGGTAATGAAGAGTATAAAGCCTGAAGAACCACTGGCTGCCGCTATAGCGAGCATCATTACTCAGAGTGCTTCTCAGTGTAATGATAAGGTGGGAGATGGAACTACTACATGCTCCATACTGACAGCAAAAGTGATTGAAGAAGTCTCAAAAGCGAAAGCTGCTGGATCTGATATTGTTAGCATAAAGAATGGTATTCTCAAGGCTAAGGAAGCGGTTCTTACAGCGCTTATGTCTATGAGACGTGAAGTAGAAGAAGACGAA…
KF031399	Ixodes ricinus	Italy	1	Ixodes ricinus	GAGGTATTAGATAAGTCTATTAGGGAAGTAGTACGCATCCTAGAAGATGCAGTTGGTTGTACTGCTGGTCCTAAAGGCCTCACTGTAGCGATTAGTAAGCCTTATGGGTCGCCAGAGATCACAAAGGATGGCTACAAGGTAATGAAGAGTATAAAGCCTGAAGAACCACTGGCTGCCGCTATAGCGAGCATCATTACTCAGAGTGCTTCTCAGTGTAATGATAAGGTGGGAGATGGAACTACTACATGCTCCATACTAACAGCAAAAGTGATTGAAGAAGTCTCAAAAGCGAAAGCTGCTGGATCTGATATTGTTAGCATAAAGAATGGTATTCTCAAGGCTAAGGAAGCGGTTCTTACAGCGCTTATGTCTATGAGACGTGAAGTAGAAGAAGACGAA…
KF031388	ixodes ricinus	Italy	1	ixodes ricinus	GAGGTATTAGATAAGTCTATTAGGGAGGTAGTACGCATCCTAGAAGATGCAGTTGGTTGTACTGCTGGTCCTAAAGGCCTCACTGTAGCGATTAGTAAGCCTTATGGGTCGCCAGAAATCACAAAGGATGGCTACAAGGTAATGAAGAGTATAAAGCCTGAAGAACCACTGGCTGCCGCTATAGCGAGCATCATTACTCAGAGTGCTTCTCAGTGTAATGATAAGGTGGGAGATGGAACTACTACATGCTCCATACTAACAGCAAAAGTGATTGAAGAAGTCTCAAAAGCGAAAGCTGCTGGATCTGATATTGTTAGCATAAAGAATGGTATTCTCAAGGCTAAGGAAGCGGTTCTCACAGCGCTTATGTCTATGAGACGTGAAGTAGAAGAAGACGAA…
KF031396	Ixodes ricinus	Italy	2	Ixodes ricinus	GAGGTATTAGATAAGTCTATTAGGGAGGTAGTACGCATCCTAGAAGATGCAGTTGGTTGTACTGCTGGTCCTAAAGGCCTCACTGTAGCGATTAGTAAGCCTTATGGGTCGCCAGAGATCACAAAGGATGGCTACAAGGTAATGAAGAGTATAAAGCCTGAAGAACCACTGGCTGCCGCTATAGCGAGCATCATTACTCAGAGTGCTTCTCAGTGTAATGATAAGGTGGGAGATGGAACTACTACATGCTCCATACTGACAGCAAAAGTGATTGAAGAAGTCTCAAAAGCGAAAGCTGCTGGATCTGATATTGTTAGCATAAAGAATGGTATTCTCAAGGCTAAGGAAGCGGTTCTTACAGCGCTTATGTCTATGAGACGTGAAGTAGAAGAAGACGAA…
GU827120	Ixodes ricinus	Luxembourg	2	Ixodes ricinus	GGTGGAATTTGAAAATCCATACATATTCCTTACTGAAAAGAAGATTAATCTTGTACAAAGCATTCTACCAATATTAGAAAACGTTGCGAGAGCTGGTAGACCATTGCTTATCATAGCTGAAGATGTTGAAGGTGAAGCTCTGAGCACGCTTGTACTCAATAAGCTCCGTGGTGGGCTTCAAGTTGCTGCTGTAAAGGCGCCTGGTTTCGGTGACAGAAGAAAAGACATGCTAGGCGATATTGCCGTAATAGTAGGCGCTAAGTATGTAGTAAATGACGAGCTTGCTGTTAAGATGGAAGATATCGCTCTAAGCGATCTTGGTACTGCTAAGAGCGTGCGCATCACAAAAGACGCAACTACTATCATAGGTAGTGTTGATAGCAGTTCTGAAAGCATAGC…
GU827118	Ixodes ricinus	Luxembourg	2	Ixodes ricinus	GGTGGAATTTGAAAATCCATACATATTCCTTACTGAAAAGAAGATTAATCTTGTACAAAGCATTCTACCAATATTAGAAAACGTTGCGAGAGCTGGTAGACCATTGCTTATCATAGCTGAAGATGTTGAAGGTGAAGCTCTGAGCACGCTTGTACTCAATAAGCTCCGTGGTGGGCTTCAAGTTGCTGCTGTAAAGGCGCCTGGTTTCGGTGACAGAAGAAAAGACATGCTAGGCGATATTGCCGTAATAGTAGGCGCTAAGTATGTAGTAAATGACGAGCTTGCTGTTAAGATGGAAGATATCGCTCTAAGCGATCTTGGTACTGCTAAGAGCGTGCGCATCACAAAAGACGCAACTACTATCATAGGTAGTGTTGATAGCAGTTCTGAAAGCATAGC…
GU827124	Ixodes ricinus	Luxembourg	2	Ixodes ricinus	GGTGGAATTTGAAAATCCATACATATTCCTTACTGAAAAGAAGATTAATCTTGTACAAAGCATTCTACCAATATTAGAAAACGTTGCGAGAGCTGGTAGACCATTGCTTATCATAGCTGAAGATGTTGAAGGTGAAGCTCTGAGCACGCTTGTACTCAATAAGCTCCGTGGTGGGCTTCAAGTTGCTGCTGTAAAGGCGCCTGGTTTCGGTGACAGAAGAAAAGACATGCTAGGCGATATTGCCGTAATAGTAGGCGCTAAGTATGTAGTAAATGACGAGCTTGCTGTTAAGATGGAAGATATCGCTCTAAGCGATCTTGGTACTGCTAAGAGCGTGCGCATCACAAAAGACGCAACTACTATTATAGGTAGTGTTGATAGCAGTTCTGAAAGCATAGC…
GU827123	Ixodes ricinus	Luxembourg	2	Ixodes ricinus	GGTGGAATTTGAAAATCCATACATATTCCTTACTGAAAAGAAGATTAATCTTGTACAAAGCATTCTACCAATATTAGAAAACGTTGCGAGAGCTGGTAGACCATTGCTTATCATAGCTGAAGATGTTGAAGGTGAAGCTCTGAGCACGCTTGTACTCAATAAGCTCCGTGGTGGGCTTCAAGTTGCTGCTGTAAAGGCGCCTGGTTTCGGTGACAGAAGAAAAGACATGCTAGGCGATATTGCCGTAATAGTAGGCGCTAAGTATGTAGTAAATGACGAGCTTGCTGTTAAGATGGAAGATATCGCTCTAAGCGATCTTGGTACTGCTAAGAGCGTGCGCATCACAAAAGACGCAACTACTATTATAGGTAGTGTTGATAGCAGTTCTGAAAGCATAGC…
GU827122	Ixodes ricinus	Luxembourg	2	Ixodes ricinus	GGTGGAATTTGAAAATCCATACATATTCCTTACTGAAAAGAAGATTAATCTTGTACAAAGCATTCTACCAATATTAGAAAACGTTGCGAGAGCTGGTAGACCATTGCTTATCATAGCTGAAGATGTTGAAGGTGAAGCTCTGAGCACGCTTGTACTCAATAAGCTCCGTGGTGGGCTTCAAGTTGCTGCTGTAAAGGCGCCTGGTTTCGGTGACAGAAGAAAAGACATGCTAGGCGATATTGCCGTAATAGTAGGCGCTAAGTATGTAGTAAATGACGAGCTTGCTGTTAAGATGGAAGATATCGCTCTAAGCGATCTTGGTACTGCTAAGAGCGTGCGCATCACAAAAGACGCAACTACTATTATAGGTAGTGTTGATAGCAGTTCTGAAAGCATAGC…
GU827121	Ixodes ricinus	Luxembourg	2	Ixodes ricinus	GGTGGAATTTGAAAATCCATACATATTCCTTACTGAAAAGAAGATTAATCTTGTACAAAGCATTCTACCAATATTAGAAAACGTTGCGAGAGCTGGTAGACCATTGCTTATCATAGCTGAAGATGTTGAAGGTGAAGCTCTGAGCACGCTTGTACTCAATAAGCTCCGTGGTGGGCTTCAAGTTGCTGCTGTAAAGGCGCCTGGTTTCGGTGACAGAAGAAAAGACATGCTAGGCGATATTGCCGTAATAGTAGGCGCTAAGTATGTAGTAAATGACGAGCTTGCTGTTAAGATGGAAGATATCGCTCTAAGCGATCTTGGTACTGCTAAGAGCGTGCGCATCACAAAAGACGCAACTACTATTATAGGTAGTGTTGATAGCAGTTCTGAAAGCATAGC…
GU827117	Ixodes ricinus	Luxembourg	2	Ixodes ricinus	GGTGGAATTTGAAAATCCATACATATTCCTTACTGAAAAGAAGATTAATCTTGTACAAAGCATTCTACCAATATTAGAAAACGTTGCGAGAGCTGGTAGACCATTGCTTATCATAGCTGAAGATGTTGAAGGTGAAGCTCTGAGCACGCTTGTACTCAATAAGCTCCGTGGTGGGCTTCAAGTTGCTGCTGTAAAGGCGCCTGGTTTCGGTGACAGAAGAAAAGACATGCTAGGCGATATTGCCGTAATAGTAGGCGCTAAGTATGTAGTAAATGACGAGCTTGCTGTTAAGATGGAAGATATCGCTCTAAGCGATCTTGGTACTGCTAAGAGCGTGCGCATCACAAAAGACGCAACTACTATTATAGGTAGTGTTGATAGCAGTTCTGAAAGCATAGC…
GU827112	Ixodes ricinus	Luxembourg	2	Ixodes ricinus	GGTGGAATTTGAAAATCCATACATATTCCTTACTGAAAAGAAGATTAATCTTGTACAAAGCATTCTACCAATATTAGAAAACGTTGCGAGAGCTGGTAGACCATTGCTTATCATAGCTGAAGATGTTGAAGGTGAAGCTCTGAGCACGCTTGTACTCAATAAGCTCCGTGGTGGGCTTCAAGTTGCTGCTGTAAAGGCGCCTGGTTTCGGTGACAGAAGAAAAGACATGCTAGGCGATATTGCCGTAATAGTAGGCGCTAAGTATGTAGTAAATGACGAGCTTGCTGTTAAGATGGAAGATATCGCTCTAAGCGATCTTGGTACTGCTAAGAGCGTGCGCATCACAAAAGACGCAACTACTATTATAGGTAGTGTTGATAGCAGTTCTGAAAGCATAGC…
GU827111	Ixodes ricinus	Luxembourg	2	Ixodes ricinus	GGTGGAATTTGAAAATCCATACATATTCCTTACTGAAAAGAAGATTAATCTTGTACAAAGCATTCTACCAATATTAGAAAACGTTGCGAGAGCTGGTAGACCATTGCTTATCATAGCTGAAGATGTTGAAGGTGAAGCTCTGAGCACGCTTGTACTCAATAAGCTCCGTGGTGGGCTTCAAGTTGCTGCTGTAAAGGCGCCTGGTTTCGGTGACAGAAGAAAAGACATGCTAGGCGATATTGCCGTAATAGTAGGCGCTAAGTATGTAGTAAATGACGAGCTTGCTGTTAAGATGGAAGATATCGCTCTAAGCGATCTTGGTACTGCTAAGAGCGTGCGCATCACAAAAGACGCAACTACTATTATAGGTAGTGTTGATAGCAGTTCTGAAAGCATAGC…
GU827105	Ixodes ricinus	Luxembourg	2	Ixodes ricinus	GGTGGAATTTGAAAATCCATACATATTCCTTACTGAAAAGAAGATTAATCTTGTACAAAGCATTCTACCAATATTAGAAAACGTTGCGAGAGCTGGTAGACCATTGCTTATCATAGCTGAAGATGTTGAAGGTGAAGCTCTGAGCACGCTTGTACTCAATAAGCTCCGTGGTGGGCTTCAAGTTGCTGCTGTAAAGGCGCCTGGTTTCGGTGACAGAAGAAAAGACATGCTAGGCGATATTGCCGTAATAGTAGGCGCTAAGTATGTAGTAAATGACGAGCTTGCTGTTAAGATGGAAGATATCGCTCTAAGCGATCTTGGTACTGCTAAGAGCGTGCGCATCACAAAAGACGCAACTACTATTATAGGTAGTGTTGATAGCAGTTCTGAAAGCATAGC…
GU827101	Ixodes ricinus	Luxembourg	2	Ixodes ricinus	GGTGGAATTTGAAAATCCATACATATTCCTTACTGAAAAGAAGATTAATCTTGTACAAAGCATTTTACCAATATTAGAAAACGTTGCGAGAGCTGGTAGACCATTGCTTATCATAGCTGAAGATGTTGAAGGTGAAGCTCTGAGCACGCTTGTACTCAATAAGCTCCGTGGTGGGCTTCAAGTTGCTGCTGTAAAGGCGCCTGGTTTCGGTGACAGAAGAAAAGACATGCTAGGCGATATTGCCGTAATAGTAGGCGCTAAGTATGTAGTAAATGACGAGCTTGCTGTTAAGATGGAAGATATCGCTCTAAGCGATCTTGGTACTGCTAAGAGCGTGCGCATCACAAAAGACGCAACTACTATTATAGGTAGTGTTGATAGCAGTTCTGAAAGCATAGC…
GU827115	Ixodes ricinus	Luxembourg	2	Ixodes ricinus	GGTGGAATTTGAAAATCCATACATATTCCTTACTGAAAAGAAGATTAATCTTGTACAAAGCATTTTACCAATATTAGAAAACGTTGCGAGAGCTGGTAGACCATTGCTTATCATAGCTGAAGATGTTGAAGGTGAAGCTCTGAGCACGCTTGTACTCAATAAGCTCCGTGGTGGGCTTCAAGTTGCTGCTGTAAAGGCGCCTGGTTTCGGTGACAGAAGAAAAGACATGCTAGGCGATATTGCCGTAATAGTAGGCGCTAAGTATGTAGTAAATGACGAGCTTGCTGTTAAGATGGAAGATATCGCTCTAAGCGATCTTGGTACTGCTAAGAGCGTGCGCATCACAAAAGACGCAACTACTATCATAGGTAGTGTTGATAGCAGTTCTGAAAGCATAGC…
GU827104	Ixodes ricinus	Luxembourg	2	Ixodes ricinus	GGTGGAATTTGAAAATCCATACATATTCCTTACTGAAAAGAAGATTAATCTTGTACAAAGCATTCTACCAATATTAGAAAACGTTGCGAGAGCTGGTAGACCATTGCTTATCATAGCTGAAGATGTTGAAGGTGAAGCTCTGAGCACGCTTGTACTCAATAAGCTCCGTGGTGGGCTTCAAGTTGCTGCTGTAAAGGCGCCTGGTTTCGGTGACAGAAGAAAAGACATGCTAGGCGATATTGCCGTAATAGTAGGCGCTAAGTATGTAGTAAATGACGAGCTTGCTGTTAAGATGGAAGATATCGCTCTAAGCGATCTTGGTACTGCTAAGAGCGTGCGCATCACAAAAGACGCAACTACTATCATAGGTAGTGTTGATAGCAGTTCTGAAAGCATAGC…
GU827119	Ixodes ricinus	Luxembourg	2	Ixodes ricinus	GGTGGAATTTGAAAATCCATACATATTCCTTACTGAAAAGAAGATTAATCTTGTACAAAGCATTTTACCAATATTAGAAAACGTTGCGAGAGCTGGTAGACCATTGCTTATCATAGCTGAAGATGTTGAAGGTGAAGCTCTGAGCACGCTTGTACTCAATAAGCTCCGTGGTGGGCTTCAAGTTGCTGCTGTAAAGGCGCCTGGTTTCGGTGACAGAAGAAAAGACATGCTAGGCGATATTGCCGTAATAGTAGGCGCTAAGTATGTAGTAAATGACGAGCTTGCTGTTAAGATGGAAGATATCGCTCTAAGCGATCTTGGTACTGCTAAGAGCGTGCGCATCACAAAAGACGCAACTACTATCATAGGTAGTGTTGATAGCAGTTCTGAAAGCATAGC…
GU827114	Ixodes ricinus	Luxembourg	2	Ixodes ricinus	GGTGGAATTTGAAAATCCATACATATTCCTTACTGAAAAGAAGATTAATCTTGTACAAAGCATTTTACCAATATTAGAAAACGTTGCGAGAGCTGGTAGACCATTGCTTATCATAGCTGAAGATGTTGAAGGTGAAGCTCTGAGCACGCTTGTACTCAATAAGCTCCGTGGTGGGCTTCAAGTTGCTGCTGTAAAGGCGCCTGGTTTCGGTGACAGAAGAAAAGACATGCTAGGCGATATTGCCGTAATAGTAGGCGCTAAGTATGTAGTAAATGACGAGCTTGCTGTTAAGATGGAAGATATCGCTCTAAGCGATCTTGGTACTGCTAAGAGCGTGCGCATCACAAAAGACGCAACTACTATCATAGGTAGTGTTGATAGCAGTTCTGAAAGCATAGC…
GU827113	Ixodes ricinus	Luxembourg	2	Ixodes ricinus	GGTGGAATTTGAAAATCCATACATATTCCTTACTGAAAAGAAGATTAATCTTGTACAAAGCATTTTACCAATATTAGAAAACGTTGCGAGAGCTGGTAGACCATTGCTTATCATAGCTGAAGATGTTGAAGGTGAAGCTCTGAGCACGCTTGTACTCAATAAGCTCCGTGGTGGGCTTCAAGTTGCTGCTGTAAAGGCGCCTGGTTTCGGTGACAGAAGAAAAGACATGCTAGGCGATATTGCCGTAATAGTAGGCGCTAAGTATGTAGTAAATGACGAGCTTGCTGTTAAGATGGAAGATATCGCTCTAAGCGATCTTGGTACTGCTAAGAGCGTGCGCATCACAAAAGACGCAACTACTATCATAGGTAGTGTTGATAGCAGTTCTGAAAGCATAGC…
GU827110	Ixodes ricinus	Luxembourg	2	Ixodes ricinus	GGTGGAATTTGAAAATCCATACATATTCCTTACTGAAAAGAAGATTAATCTTGTACAAAGCATTTTACCAATATTAGAAAACGTTGCGAGAGCTGGTAGACCATTGCTTATCATAGCTGAAGATGTTGAAGGTGAAGCTCTGAGCACGCTTGTACTCAATAAGCTCCGTGGTGGGCTTCAAGTTGCTGCTGTAAAGGCGCCTGGTTTCGGTGACAGAAGAAAAGACATGCTAGGCGATATTGCCGTAATAGTAGGCGCTAAGTATGTAGTAAATGACGAGCTTGCTGTTAAGATGGAAGATATCGCTCTAAGCGATCTTGGTACTGCTAAGAGCGTGCGCATCACAAAAGACGCAACTACTATCATAGGTAGTGTTGATAGCAGTTCTGAAAGCATAGC…
GU827109	Ixodes ricinus	Luxembourg	2	Ixodes ricinus	GGTGGAATTTGAAAATCCATACATATTCCTTACTGAAAAGAAGATTAATCTTGTACAAAGCATTTTACCAATATTAGAAAACGTTGCGAGAGCTGGTAGACCATTGCTTATCATAGCTGAAGATGTTGAAGGTGAAGCTCTGAGCACGCTTGTACTCAATAAGCTCCGTGGTGGGCTTCAAGTTGCTGCTGTAAAGGCGCCTGGTTTCGGTGACAGAAGAAAAGACATGCTAGGCGATATTGCCGTAATAGTAGGCGCTAAGTATGTAGTAAATGACGAGCTTGCTGTTAAGATGGAAGATATCGCTCTAAGCGATCTTGGTACTGCTAAGAGCGTGCGCATCACAAAAGACGCAACTACTATCATAGGTAGTGTTGATAGCAGTTCTGAAAGCATAGC…
GU827108	Ixodes ricinus	Luxembourg	2	Ixodes ricinus	GGTGGAATTTGAAAATCCATACATATTCCTTACTGAAAAGAAGATTAATCTTGTACAAAGCATTTTACCAATATTAGAAAACGTTGCGAGAGCTGGTAGACCATTGCTTATCATAGCTGAAGATGTTGAAGGTGAAGCTCTGAGCACGCTTGTACTCAATAAGCTCCGTGGTGGGCTTCAAGTTGCTGCTGTAAAGGCGCCTGGTTTCGGTGACAGAAGAAAAGACATGCTAGGCGATATTGCCGTAATAGTAGGCGCTAAGTATGTAGTAAATGACGAGCTTGCTGTTAAGATGGAAGATATCGCTCTAAGCGATCTTGGTACTGCTAAGAGCGTGCGCATCACAAAAGACGCAACTACTATCATAGGTAGTGTTGATAGCAGTTCTGAAAGCATAGC…
GU827107	Ixodes ricinus	Luxembourg	2	Ixodes ricinus	GGTGGAATTTGAAAATCCATACATATTCCTTACTGAAAAGAAGATTAATCTTGTACAAAGCATTTTACCAATATTAGAAAACGTTGCGAGAGCTGGTAGACCATTGCTTATCATAGCTGAAGATGTTGAAGGTGAAGCTCTGAGCACGCTTGTACTCAATAAGCTCCGTGGTGGGCTTCAAGTTGCTGCTGTAAAGGCGCCTGGTTTCGGTGACAGAAGAAAAGACATGCTAGGCGATATTGCCGTAATAGTAGGCGCTAAGTATGTAGTAAATGACGAGCTTGCTGTTAAGATGGAAGATATCGCTCTAAGCGATCTTGGTACTGCTAAGAGCGTGCGCATCACAAAAGACGCAACTACTATCATAGGTAGTGTTGATAGCAGTTCTGAAAGCATAGC…
GU827106	Ixodes ricinus	Luxembourg	2	Ixodes ricinus	GGTGGAATTTGAAAATCCATACATATTCCTTACTGAAAAGAAGATTAATCTTGTACAAAGCATTTTACCAATATTAGAAAACGTTGCGAGAGCTGGTAGACCATTGCTTATCATAGCTGAAGATGTTGAAGGTGAAGCTCTGAGCACGCTTGTACTCAATAAGCTCCGTGGTGGGCTTCAAGTTGCTGCTGTAAAGGCGCCTGGTTTCGGTGACAGAAGAAAAGACATGCTAGGCGATATTGCCGTAATAGTAGGCGCTAAGTATGTAGTAAATGACGAGCTTGCTGTTAAGATGGAAGATATCGCTCTAAGCGATCTTGGTACTGCTAAGAGCGTGCGCATCACAAAAGACGCAACTACTATCATAGGTAGTGTTGATAGCAGTTCTGAAAGCATAGC…
GU827102	Ixodes ricinus	Luxembourg	2	Ixodes ricinus	GGTGGAATTTGAAAATCCATACATATTCCTTACTGAAAAGAAGATTAATCTTGTACAAAGCATTTTACCAATATTAGAAAACGTTGCGAGAGCTGGTAGACCATTGCTTATCATAGCTGAAGATGTTGAAGGTGAAGCTCTGAGCACGCTTGTACTCAATAAGCTCCGTGGTGGGCTTCAAGTTGCTGCTGTAAAGGCGCCTGGTTTCGGTGACAGAAGAAAAGACATGCTAGGCGATATTGCCGTAATAGTAGGCGCTAAGTATGTAGTAAATGACGAGCTTGCTGTTAAGATGGAAGATATCGCTCTAAGCGATCTTGGTACTGCTAAGAGCGTGCGCATCACAAAAGACGCAACTACTATCATAGGTAGTGTTGATAGCAGTTCTGAAAGCATAGC…
GU827100	Ixodes ricinus	Luxembourg	2	Ixodes ricinus	GGTGGAATTTGAAAATCCATACATATTCCTTACTGAAAAGAAGATTAATCTTGTACAAAGCATTCTACCAATATTAGAAAACGTTGCGAGAGCTGGCAGACCATTGCTCATCATAGCTGAAGATGTTGAAGGTGAAGCTCTGAGCACGCTTGTACTCAATAAGCTCCGTGGTGGGCTTCAAGTTGCTGCTGTAAAGGCGCCTGGTTTCGGTGACAGAAGAAAAGACATGCTAGGCGATATTGCCGTAATAGTAGGCGCTAAGTATGTAGTAAATGACGAGCTTGCTGTTAAGATGGAAGATATCGCTCTAAGCGATCTTGGTACTGCTAAGAGCGTGCGCATCACAAAAGACGCAACTACTATTATAGGTAGTGTTGATAGCAGTTCTGAAAGCATAGC…
GU827103	Ixodes ricinus	Luxembourg	2	Ixodes ricinus	GGTGGAATTTGAAAATCCATACATATTCCTTACTGAAAAGAAGATTAATCTTGTACAAAGCATTCTACCAATATTAGAAAACGTTGCGAGAGCTGGCAGACCATTGCTCATCATAGCTGAAGATGTTGAAGGTGAAGCTCTGAGCACGCTTGTACTCAATAAGCTCCGTGGTGGGCTTCAAGTTGCTGCTGTAAAGGCGCCTGGTTTCGGTGATAGAAGAAAAGACATGCTTGGCGATATTGCTGTAATAGTAGGCGCTAAGTATGTAGTAAATGACGAGCTTGCTGTTAAGATGGAAGATATCGCTCTAAGCGATCTTGGTACTGCTAAGAGCGTACGCATCACAAAAGACGCAACTACTATCATAGGTAGTGTTGATAGCAGTTCTGAAAGCATAGC…
GU827125	Ixodes ricinus	Luxembourg	1	Ixodes ricinus	GGTGGAATTTGAAAATCCATACATATTCCTTACTGAAAAGAAGATTAATCTTGTACAAAGCATTCTACCAATCTTAGAAAACGTTGCACGGTCTGGAAGACCATTGCTCATCATAGCTGAAGACGTTGAAGGTGAAGCTCTGAGCACGCTTGTACTCAATAAGCTCCGTGGTGGCCTTCAAGTTGCTGCTGTAAAGGCGCCTGGTTTTGGTGACAGGAGAAAAGACATGCTTGGCGATATTGCTGTAATAGTAGGCGCTAAGTATGTAGTAAATGACGAGCTTGCTGTTAAGATGGAAGATATCGCTCTAAGCGATCTTGGTACTGCTAAGAGCGTACGCATCACAAAAGACGCAACTACTATCATAGGTAGTGTTGATAGCAGTTCTGAAAGCATAGC…
GU827116	Ixodes ricinus	Luxembourg	1	Ixodes ricinus	GGTGGAATTTGAAAATCCATACATATTCCTTACTGAAAAGAAGATTAATCTTGTACAAAGCATTCTACCAATCTTAGAAAACGTTGCACGGTCTGGAAGACCATTGCTCATCATAGCTGAAGACGTTGAAGGTGAAGCTCTGAGCACGCTTGTACTCAATAAGCTCCGTGGTGGCCTTCAAGTTGCTGCTGTAAAGGCGCCTGGTTTCGGTGACAGGAGAAAAGACATGCTTGGCGATATTGCTGTAATAGTAGGCGCTAAGTATGTAGTAAATGACGAGCTTGCTGTTAAGATGGAAGACATCGCTCTAAGCGATCTTGGTACTGCTAAGAGCGTACGCATCACAAAAGACGCAACTACTATCATAGGTAGTGTTGATAGCAGTTCTGAAAGCATAGC…
CMV2010-tick265	Ixodes ricinus	Netherlands	2	Ixodes ricinus	ATCGCGGATATCTTTCGCCTTACTTTGTTACAAATGCTGAAAAAATGCTGGTGGAATTTGAAAATCCATACATATTCCTTACTGAAAAGAAGATTAATCTTGTACAAAGCATTCTACCAATATTAGAAAACGTTGCGAGAGCTGGTAGACCATTGCTTATCATAGCTGAAGATGTTGAAGGTGAAGCTCTGAGCACGCTTGTACTCAATAAGCTCCGTGGTGGGCTTCAAGTTGCTGCTGTAAAGGCGCCTGGTTTCGGTGACAGAAGAAAAGACATGCTAGGCGATATTGCCGTAATAGTAGGCGCTAAGTATGTAGTAAATGACGAGCTTGCTGTTAAGATGGAAGATATCGCTCTAAGCGATCTTGGTACTGCTAAGAGCGTGCGCATCACAAAAG…
IRLrodent	IR feeding on rodent	Netherlands	2	Ixodes ricinus	AATGCTGAAAAAATGCTGGTGGAATTTGAAAATCCATACATATTCCTTACTGAAAAGAAGATTAATCTTGTACAAAGCATTCTACCAATATTAGAAAACGTTGCGAGAGCTGGTAGACCATTGCTTATCATAGCTGAAGATGTTGAAGGTGAAGCTCTGAGCACGCTTGTACTCAATAAGCTCCGTGGTGGGCTTCAAGTTGCTGCTGTAAAGGCGCCTGGTTTCGGTGACAGAAGAAAAGACATGCTAGGCGATATTGCCGTAATAGTAGGCGCTAAGTATGTAGTAAATGACGAGCTTGCTGTTAAGATGGAAGATATCGCTCTAAGCGATCTTGGTACTGCTAAGAGCGTGCGTATCACAAAAGACGCAACTACTATTATAGGTAGTGTT
IRrodentL	IR feeding on rodent	Netherlands	2	Ixodes ricinus	TGATCGCGGATATCTTTCGCCTTACTTTGTTACAAATGCTGAAAAAATGCTGGTGGAATTTGAAAATCCATACATATTCCTTACTGAAAAGAAGATTAATCTTGTACAAAGCATTCTACCAATATTAGAAAACGTTGCGAGAGCTGGTAGACCATTGCTTATCATAGCTGAAGATGTTGAAGGTGAAGCTCTGAGCACGCTTGTACTCAATAAGCTCCGTGGTGGGCTTCAAGTTGCTGCTGTAAAGGCGCCTGGTTTCGGTGACAGAAGAAAAGACATGCTAGGCGATATTGCCGTAATAGTAGGCGCTAAGTATGTAGTAAATGACGAGCTTGCTGTTAAGATGGAAGATATCGCTCTAAGCGATCTTGGTACTGCTAAGAGCGTGCGTATCACAAA…
CMV2010-tick1930	Ixodes ricinus	Netherlands	2	Ixodes ricinus	GCAGTTTGATCGCGGATATCTTTCGCCTTACTTTGTTACAAATGCTGAAAAAATGCTGGTGGAATTTGAAAATCCATACATATTCCTTACTGAAAAGAAGATTAATCTTGTACAAAGCATTTTACCAATATTAGAAAACGTTGCGAGAGCTGGTAGACCATTGCTTATCATAGCTGAAGATGTTGAAGGTGAAGCTCTGAGCACGCTTGTACTCAATAAGCTCCGTGGTGGGCTTCAAGTTGCTGCTGTAAAGGCGCCTGGTTTCGGTGACAGAAGAAAAGACATGCTAGGCGATATTGCCGTAATAGTAGGCGCTAAGTATGTAGTAAATGACGAGCTTGCTGTTAAGATGGAAGATATCGCTCTAAGCGATCTTGGTACTGCTAAGAGCGTGCGCAT…
CMV2010-tick3398	Ixodes ricinus	Netherlands	2	Ixodes ricinus	ATGGTATGCAGTTTGATCGCGGATATCTTTCGCCTTACTTTGTTACAAATGCTGAAAAAATGCTGGTGGAATTTGAAAATCCATACATATTCCTTACTGAAAAGAAGATTAATCTTGTACAAAGCATTTTACCAATATTAGAAAACGTTGCGAGAGCTGGTAGACCATTGCTTATCATAGCTGAAGATGTTGAAGGTGAAGCTCTGAGCACGCTTGTACTCAATAAGCTCCGTGGTGGGCTTCAAGTTGCTGCTGTAAAGGCGCCTGGTTTCGGTGACAGAAGAAAAGACATGCTAGGCGATATTGCCGTAATAGTAGGCGCTAAGTATGTAGTAAATGACGAGCTTGCTGTTAAGATGGAAGATATCGCTCTAAGCGATCTTGGTACTGCTAAGAGCG…
CMV2010-tick1859	Ixodes ricinus	Netherlands	2	Ixodes ricinus	TGATCGCGGATATCTTTCGCCTTACTTTGTTACAAATGCTGAAAAAATGCTGGTGGAATTTGAAAATCCATACATATTCCTTACTGAAAAGAAGATTAATCTTGTACAAAGCATTTTACCAATATTAGAAAACGTTGCGAGAGCTGGTAGACCATTGCTTATCATAGCTGAAGATGTTGAAGGTGAAGCTCTGAGCACGCTTGTACTCAATAAGCTCCGTGGTGGGCTTCAAGTTGCTGCTGTAAAGGCGCCTGGTTTCGGTGACAGAAGAAAAGACATGCTAGGCGATATTGCCGTAATAGTAGGCGCTAAGTATGTAGTAAATGACGAGCTTGCTGTTAAGATGGAAGATATCGCTCTAAGCGATCTTGGTACTGCTAAGAGCGTGCGCATCACAAA…
CMV2010-tick203	Ixodes ricinus	Netherlands	2	Ixodes ricinus	ATGGTATGCAGTTTGATCGCGGATATCTTTCGCCTTACTTTGTTACAAATGCTGAAAAAATGCTGGTGGAATTTGAAAATCCATACATATTCCTTACTGAAAAGAAGATTAATCTTGTACAAAGCATTTTACCAATATTAGAAAACGTTGCGAGAGCTGGCAGACCATTGCTCATCATAGCTGAAGATGTTGAAGGTGAAGCTCTGAGCACGCTTGTACTCAATAAGCTCCGTGGTGGGCTTCAAGTTGCTGCTGTAAAGGCGCCTGGTTTCGGTGATAGAAGAAAAGACATGCTAGGCGATATTGCCGTAATAGTAGGCGCTAAGTATGTAGTAAATGACGAGCTTGCTGTTAAGATGGAAGATATCGCTCTAAGCGATCTTGGTACTGCTAAGAGCG…
CNVtick617	Ixodes ricinus	Netherlands	1	Ixodes ricinus	ATCGCGGATATCTTTCGCCTTACTTTGTTACAAATGCTGAAAAAATGCTGGTGGAATTTGAAAATCCATACATATTCCTTACTGAAAAGAAGATTAATCTTGTACAAAGCATTCTACCAATCTTAGAAAACGTTGCACGGTCTGGAAGACCATTGCTCATCATAGCTGAAGACGTTGAAGGTGAAGCTCTGAGCACGCTTGTACTCAATAAGCTCCGTGGTGGCCTTCAAGTTGCTGCTGTAAAGGCGCCTGGTTTCGGTGACAGAAGAAAAGACATGCTTGGCGATATTGCTGTAATAGTAGGTGCTAAGTATGTAGTAAATGACGAGCTTGCTGTTAAGATGGAAGATATCGCTCTAAGCGATTTGGGTACTGCTAAGAGCGTACGCATCACAAAAG…
GD2012-tick287	Ixodes ricinus	Netherlands	1	Ixodes ricinus	ATGGTATGCAGTTTGATCGCGGATATCTTTCGCCTTACTTTGTTACAAATGCTGAAAAAATGCTGGTGGAATTTGAAAATCCATACATATTCCTTACTGAAAAGAAGATTAATCTTGTACAAAGCATTCTACCAATCTTAGAAAACGTTGCACGGTCTGGAAGACCATTGCTCATCATAGCTGAAGACGTTGAAGGTGAAGCTCTGAGCACGCTTGTACTCAATAAGCTCCGTGGTGGCCTTCAAGTTGCTGCTGTAAAGGCGCCTGGTTTCGGTGACAGGAGAAAAGACATGCTTGGCGATATTGCTGTAATAGTAGGCGCTAAGTATGTAGTAAATGACGAGCTTGCTGTTAAGATGGAAGATATCGCTCTAAGCGATCTTGGTACTGCTAAGAGCG…
GD2012-tick507	Ixodes ricinus	Netherlands	1	Ixodes ricinus	TTTGATCGCGGATATCTTTCGCCTTACTTTGTTACAAATGTTGAAAAAATGCTGGTGGAATTTGAAAATCCATACATATTCCTTACTGAAAAGAAGATTAATCTTGTACAAAGCATTCTACCAATCTTAGAAAACGTTGCACGGTCTGGAAGGCCATTGCTCATCATAGCTGAAGACGTTGAAGGTGAAGCTCTTAGCACGCTTGTACTCAATAAGCTCCGTGGTGGCCTTCAAGTTGCTGCTGTAAAGGCGCCTGGTTTTGGTGACAGGAGAAAAGACATGCTTGGCGATATTGCTGTAATAGTAGGCGCTAAGTATGTAGTAAATGACGAGCTTGCTGTTAAGATGGAAGATATCGCTCTAAGCGATCTTGGTACTGCTAAGAGCGTACGCATCACA…
CMV2010-tick262	Ixodes ricinus	Netherlands	1	Ixodes ricinus	GATCGCGGATATCTTTCGCCTTACTTTGTTACAAATGCTGAAAAAATGCTGGTGGAATTTGAAAATCCATACATATTCCTTACTGAAAAGAAGATTAATCTTGTACAAAGCATTCTACCAATCTTAGAAAACGTTGCACGGTCTGGAAGACCATTGCTCATCATAGCTGAAGACGTTGAAGGTGAAGCTCTGAGCACGCTTGTACTCAATAAGCTCCGTGGTGGCCTTCAAGTTGCTGCTGTAAAGGCGCCTGGTTTTGGTGACAGGAGAAAAGACATGCTTGGCGATATTGCTGTAATAGTAGGCGCTAAGTATGTAGTAAATGACGAGCTTGCTGTTAAGATGGAAGACATCGCTCTAAGCGATCTTGGTACTGCTAAGAGCGTACGCATCACAAAA…
CMV2010-tick637	Ixodes ricinus	Netherlands	1	Ixodes ricinus	TGATCGCGGATATCTTTCGCCTTACTTTGTTACAAATGCTGAAAAAATGCTGGTGGAATTTGAAAATCCATACATATTCCTTACTGAAAAGAAGATTAATCTTGTACAAAGCATTCTACCAATCTTAGAAAACGTTGCACGGTCTGGAAGACCATTGCTCATCATAGCTGAAGACGTTGAAGGTGAAGCTCTGAGCACGCTTGTACTCAATAAGCTCCGTGGTGGCCTTCAAGTTGCTGCTGTAAAGGCGCCTGGTTTTGGTGACAGGAGAAAAGACATGCTTGGCGATATTGCTGTAATAGTAGGCGCTAAGTATGTAGTAAATGACGAGCTTGCTGTTAAGATGGAAGACATCGCTCTAAGCGATCTTGGTACTGCTAAGAGCGTACGCATCACAAA…
CNVtick625	Ixodes ricinus	Netherlands	1	Ixodes ricinus	TGATCGCGGATATCTTTCGCCTTACTTTGTTACAAATGCTGAAAAAATGCTGGTGGAATTTGAAAATCCATACATATTCCTTACTGAAAAGAAGATTAATCTTGTACAAAGCATTCTACCAATCTTAGAAAACGTTGCACGGTCTGGAAGACCATTGCTCATCATAGCTGAAGACGTTGAAGGTGAAGCTCTGAGCACGCTTGTACTCAATAAGCTCCGTGGTGGCCTTCAAGTTGCTGCTGTAAAGGCGCCTGGTTTCGGTGACAGGAGAAAAGACATGCTTGGCGATATTGCTGTAATAGTAGGCGCTAAGTATGTAGTAAATGACGAGCTTGCTGTTAAGATGGAAGACATCGCTCTAAGCGATCTTGGTACTGCTAAGAGCGTACGCATCACAAA…
CNV12	Ixodes ricinus	Netherlands	1	Ixodes ricinus	ATACATATTCCTTACTGAAAAGAAGATTAATCTTGTACAAAGCATTCTACCAATCTTAGAAAACGTTGCACGGTCTGGAAGACCATTGCTCATCATAGCTGAAGACGTTGAAGGTGAAGCTCTGAGCACGCTTGTACTCAATAAGCTCCGTGGTGGCCTTCAAGTTGCTGCTGTAAAGGCGCCTGGTTTCGGTGACAGGAGAAAAGACATGCTTGGCGATATTGCTGTAATAGTAGGCGCTAAGTATGTAGTAAATGACGAGCTTGCTGTTAAGATGGAAGACATCGCTCTAAGCGATCTTGGTACTGCTAAGAGCGTACGCATCACAAAAGACGCAACTACTATCATAGGCAGTGTTGATAGCAGTTCTGAAAGCATAGCTAGCA
CNVtick12	Ixodes ricinus	Netherlands	1	Ixodes ricinus	GATCGCGGATATCTTTCGCCTTACTTTGTTACAAATGCTGAAAAAATGCTGGTGGAATTTGAAAATCCATACATATTCCTTACTGAAAAGAAGATTAATCTTGTACAAAGCATTCTACCAATCTTAGAAAACGTTGCACGGTCTGGAAGACCATTGCTCATCATAGCTGAAGACGTTGAAGGTGAAGCTCTGAGCACGCTTGTACTCAATAAGCTCCGTGGTGGCCTTCAAGTTGCTGCTGTAAAGGCGCCTGGTTTCGGTGACAGGAGAAAAGACATGCTTGGCGATATTGCTGTAATAGTAGGCGCTAAGTATGTAGTAAATGACGAGCTTGCTGTTAAGATGGAAGACATCGCTCTAAGCGATCTTGGTACTGCTAAGAGCGTACGCATCACAAAA…
GD2012-tick220	Ixodes ricinus	Netherlands	1	Ixodes ricinus	GATCGCGGATATCTTTCGCCTTACTTTGTTACAAATGCTGAAAAAATGCTGGTGGAATTTGAAAATCCATACATATTCCTTACTGAAAAGAAGATTAATCTTGTACAAAGCATTCTACCAATCTTAGAAAACGTTGCACGGTCTGGAAGACCATTGCTCATCATAGCTGAAGACGTTGAAGGTGAAGCTCTGAGCACGCTTGTACTCAATAAGCTCCGTGGTGGCCTTCAAGTTGCTGCTGTAAAGGCGCCTGGTTTCGGTGACAGGAGAAAAGACATGCTTGGCGATATTGCTGTAATAGTAGGCGCTAAGTATGTAGTAAATGACGAGCTTGCTGTTAAGATGGAAGACATCGCTCTAAGCGATCTTGGTACTGCTAAGAGCGTACGCATCACAAAA…
GD2012-tick271	Ixodes ricinus	Netherlands	1	Ixodes ricinus	TGATCGCGGATATCTTTCGCCTTACTTTGTTACAAATGCTGAAAAAATGCTGGTGGAATTTGAAAATCCATACATATTCCTTACTGAAAAGAAGATTAATCTTGTACAAAGCATTCTACCAATCTTAGAAAACGTTGCACGGTCTGGAAGACCATTGCTCATCATAGCTGAAGACGTTGAAGGTGAAGCTCTGAGCACGCTTGTACTCAATAAGCTCCGTGGTGGCCTTCAAGTTGCTGCTGTAAAGGCGCCTGGTTTCGGTGACAGGAGAAAAGACATGCTTGGCGATATTGCTGTAATAGTAGGCGCTAAGTATGTAGTAAATGACGAGCTTGCTGTTAAGATGGAAGACATCGCTCTAAGCGATCTTGGTACTGCTAAGAGCGTACGCATCACAAA…
GD2012-tick300	Ixodes ricinus	Netherlands	1	Ixodes ricinus	GATCGCGGATATCTTTCGCCTTACTTTGTTACAAATGCTGAAAAAATGCTGGTGGAATTTGAAAATCCATACATATTCCTTACTGAAAAGAAGATTAATCTTGTACAAAGCATTCTACCAATCTTAGAAAACGTTGCACGGTCTGGAAGACCATTGCTCATCATAGCTGAAGACGTTGAAGGTGAAGCTCTGAGCACGCTTGTACTCAATAAGCTCCGTGGTGGCCTTCAAGTTGCTGCTGTAAAGGCGCCTGGTTTCGGTGACAGGAGAAAAGACATGCTTGGCGATATTGCTGTAATAGTAGGCGCTAAGTATGTAGTAAATGACGAGCTTGCTGTTAAGATGGAAGACATCGCTCTAAGCGATCTTGGTACTGCTAAGAGCGTACGCATCACAAAA…
CMV2010-tick5390	Ixodes ricinus	Netherlands	1	Ixodes ricinus	GATCGCGGATATCTTTCGCCTTACTTTGTTACAAATGCTGAAAAAATGCTGGTGGAATTTGAAAATCCATACATATTCCTTACTGAAAAGAAGATTAATCTTGTACAAAGCATTCTACCAATCTTAGAAAACGTTGCACGGTCTGGAAGACCATTGCTCATCATAGCTGAAGACGTTGAAGGTGAAGCTCTGAGCACGCTTGTACTCAATAAGCTCCGTGGTGGCCTTCAAGTTGCTGCTGTAAAGGCGCCTGGTTTCGGTGACAGGAGAAAAGACATGCTTGGCGATATTGCTGTAATAGTAGGCGCTAAGTATGTAGTAAATGACGAGCTTGCTGTTAAGATGGAAGACATCGCTCTAAGCGATCTTGGTACTGCTAAGAGCGTACGCATCACAAAA…
GD2012-tick85	Ixodes ricinus	Netherlands	1	Ixodes ricinus	CGGATATCTTTCGCCTTACTTTGTTACAAATGCTGAAAAAATGCTGGTGGAATTTGAAAATCCATACATATTCCTTACTGAAAAGAAGATTAATCTTGTACAAAGCATTCTACCAATCTTAGAAAACGTTGCACGGTCTGGAAGACCATTGCTCATCATAGCTGAAGACGTTGAAGGTGAAGCTCTGAGCACGCTTGTACTCAATAAGCTCCGTGGTGGCCTTCAAGTTGCTGCTGTAAAGGCGCCTGGTTTCGGTGACAGGAGAAAAGACATGCTTGGCGATATTGCTGTAATAGTAGGCGCTAAGTATGTAGTAAATGACGAGCTTGCTGTTAAGATGGAAGACATCGCTCTAAGCGATCTTGGTACTGCTAAGAGCGTACGCATCACAAAAGACGC…
GD2012-tick205	Ixodes ricinus	Netherlands	1	Ixodes ricinus	TGATCGCGGATATCTTTCGCCTTACTTTGTTACAAATGCTGAAAAAATGCTGGTGGAATTTGAAAATCCATACATATTCCTTACTGAAAAGAAGATTAATCTTGTACAAAGCATTCTACCAATCTTAGAAAACGTTGCACGGTCTGGAAGACCATTGCTCATCATAGCTGAAGACGTTGAAGGTGAAGCTCTGAGCACGCTTGTACTCAATAAGCTCCGTGGTGGCCTTCAAGTTGCTGCTGTAAAGGCGCCTGGTTTCGGTGACAGGAGAAAAGACATGCTTGGCGATATTGCTGTAATAGTAGGCGCTAAGTATGTAGTAAATGACGAGCTTGCTGTTAAGATGGAAGACATCGCTCTAAGCGATCTTGGTACTGCTAAGAGCGTACGCATCACAAA…
CMV2010-tick642	Ixodes ricinus	Netherlands	1	Ixodes ricinus	TGATCGCGGATATCTTTCGCCTTACTTTGTTACAAATGCTGAAAAAATGCTGGTGGAATTTGAAAATCCATACATATTCCTTACTGAAAAGAAGATTAATCTTGTACAAAGCATTCTACCAATCTTAGAAAACGTTGCACGGTCTGGAAGACCATTGCTCATCATAGCTGAAGACGTTGAAGGTGAAGCTCTTAGCACGCTTGTACTCAATAAGCTCCGTGGTGGCCTTCAAGTTGCTGCTGTAAAGGCGCCTGGTTTCGGTGACAGGAGAAAAGACATGCTTGGCGATATTGCTGTAATAGTAGGCGCTAAGTATGTAGTAAATGACGAGCTTGCTGTTAAGATGGAAGACATCGCTCTAAGCGATCTTGGTACTGCTAAGAGCGTACGCATCACAAA…
CNVtick328	Ixodes ricinus	Netherlands	1	Ixodes ricinus	ATCGCGGATATCTTTCGCCTTACTTTGTTACAAATGCTGAAAAAATGCTGGTGGAATTTGAAAATCCATACATATTTCTTACTGAAAAGAAGATTAATCTTGTACAAAGCATTCTACCAATCTTAGAAAACGTTGCACGGTCTGGAAGACCATTGCTCATCATAGCTGAAGACGTTGAAGGTGAAGCTCTGAGCACGCTTGTACTCAATAAGCTCCGTGGTGGCCTTCAAGTTGCTGCTGTAAAGGCGCCTGGTTTCGGTGACAGGAGAAAAGACATGCTTGGCGATATTGCTGTAATAGTAGGCGCTAAGTATGTAGTAAATGACGAGCTTGCTGTTAAGATGGAAGACATCGCTCTAAGCGATCTTGGTACTGCTAAGAGCGTACGCATCACAAAAG…
CNVtick522	Ixodes ricinus	Netherlands	1	Ixodes ricinus	GCAGTTTGATCGCGGATATCTTTCGCCTTACTTTGTTACAAATGCTGAAAAAATGCTGGTGGAATTTGAAAATCCATACATATTTCTTACTGAAAAGAAGATTAATCTTGTACAAAGCATTCTACCAATCTTAGAAAACGTTGCACGGTCTGGAAGACCATTGCTCATCATAGCTGAAGACGTTGAAGGTGAAGCTCTGAGCACGCTTGTACTCAATAAGCTCCGTGGTGGCCTTCAAGTTGCTGCTGTAAAGGCGCCTGGTTTCGGTGACAGGAGAAAAGACATGCTTGGCGATATTGCTGTAATAGTAGGCGCTAAGTATGTAGTAAATGACGAGCTTGCTGTTAAGATGGAAGACATCGCTCTAAGCGATCTTGGTACTGCTAAGAGCGTACGCAT…
CNVtick569	Ixodes ricinus	Netherlands	1	Ixodes ricinus	GATCGCGGATATCTTTCGCCTTACTTTGTTACAAATGCTGAAAAAATGCTGGTGGAATTTGAAAATCCATACATATTTCTTACTGAAAAGAAGATTAATCTTGTACAAAGCATTCTACCAATCTTAGAAAACGTTGCACGGTCTGGAAGACCATTGCTCATCATAGCTGAAGACGTTGAAGGTGAAGCTCTGAGCACGCTTGTACTCAATAAGCTCCGTGGTGGCCTTCAAGTTGCTGCTGTAAAGGCGCCTGGTTTCGGTGACAGGAGAAAAGACATGCTTGGCGATATTGCTGTAATAGTAGGCGCTAAGTATGTAGTAAATGACGAGCTTGCTGTTAAGATGGAAGACATCGCTCTAAGCGATCTTGGTACTGCTAAGAGCGTACGCATCACAAAA…
CMV2010-tick329	Ixodes ricinus	Netherlands	1	Ixodes ricinus	TGATCGCGGATATCTTTCGCCTTACTTTGTTACAAATGCTGAAAAAATGCTGGTGGAATTTGAAAATCCATACATATTTCTTACTGAAAAGAAGATTAATCTTGTACAAAGCATTCTACCAATCTTAGAAAACGTTGCACGGTCTGGAAGACCATTGCTCATCATAGCTGAAGACGTTGAAGGTGAAGCTCTGAGCACGCTTGTACTCAATAAGCTCCGTGGTGGCCTTCAAGTTGCTGCTGTAAAGGCGCCTGGTTTCGGTGACAGGAGAAAAGACATGCTTGGCGATATTGCTGTAATAGTAGGCGCTAAGTATGTAGTAAATGACGAGCTTGCTGTTAAGATGGAAGACATCGCTCTAAGCGATCTTGGTACTGCTAAGAGCGTACGCATCACAAA…
GD2012-tick359	Ixodes ricinus	Netherlands	1	Ixodes ricinus	GATCGCGGATATCTTTCGCCTTACTTTGTTACAAATGCTGAAAAAATGCTGGTGGAATTTGAAAATCCATACATATTCCTTACTGAAAAGAAGATTAATCTTGTACAAAGCATTCTACCAATCTTAGAAAACGTTGCACGGTCTGGAAGACCATTGCTCATCATAGCTGAAGACGTTGAAGGTGAAGCTCTTAGCACGCTTGTACTCAATAAGCTCCGTGGTGGCCTTCAAGTTGCTGCTGTAAAGGCGCCTGGTTTTGGTGACAGGAGAAAAGACATGCTTGGCGATATTGCTGTAATAGTAGGCGCTAAGTATGTAGTAAATGACGAGCTTGCTGTTAAGATGGAAGACATCGCTCTAAGCGATCTTGGTACTGCTAAGAGCGTACGCATCACAAAA…
GD2012-tick375	Ixodes ricinus	Netherlands	1	Ixodes ricinus	ATCGCGGATATCTTTCGCCTTACTTTGTTACAAATGCTGAAAAAATGCTGGTGGAATTTGAAAATCCATACATATTCCTTACTGAAAAGAAGATTAATCTTGTACAAAGCATTCTACCAATCTTAGAAAACGTTGCACGGTCTGGAAGACCATTGCTCATCATAGCTGAAGACGTTGAAGGTGAAGCTCTTAGCACGCTTGTACTCAATAAGCTCCGTGGTGGCCTTCAAGTTGCTGCTGTAAAGGCGCCTGGTTTTGGTGACAGGAGAAAAGACATGCTTGGCGATATTGCTGTAATAGTAGGCGCTAAGTATGTAGTAAATGACGAGCTTGCTGTTAAGATGGAAGACATCGCTCTAAGCGATCTTGGTACTGCTAAGAGCGTACGCATCACAAAAG…
CNVtick315	Ixodes ricinus	Netherlands	1	Ixodes ricinus	TGATCGCGGATATCTTTCGCCTTACTTTGTTACAAATGCTGAAAAAATGCTGGTGGAATTTGAAAATCCATACATATTCCTTACTGAAAAGAAGATTAATCTTGTACAAAGCATTCTACCAATCTTAGAAAACGTTGCACGGTCTGGAAGACCATTGCTCATCATAGCTGAAGACGTTGAAGGTGAAGCTCTGAGCACGCTTGTACTCAATAAGCTCCGTGGTGGCCTTCAAGTTGCTGCTGTAAAGGCGCCTGGTTTCGGTGATAGAAGAAAAGACATGCTTGGCGATATTGCTGTAATAGTAGGCGCTAAGTATGTAGTAAATGACGAGCTTGCTGTTAAGATGGAAGATATCGCTCTAAGCGATCTTGGTACTGCTAAGAGCGTACGCATCACAAA…
GD2012-tick76	Ixodes ricinus	Netherlands	1	Ixodes ricinus	GATCGCGGATATCTTTCGCCTTACTTTGTTACAAATGCTGAAAAAATGCTGGTGGAATTTGAAAATCCATACATATTCCTTACTGAAAAGAAGATTAATCTTGTACAAAGCATTCTACCAATCTTAGAAAACGTTGCACGGTCTGGAAGACCATTGCTCATCATAGCTGAAGACGTTGAAGGTGAAGCTCTGAGCACACTTGTACTCAATAAGCTCCGTGGTGGCCTTCAAGTTGCTGCTGTAAAGGCGCCTGGTTTCGGTGACAGGAGAAAAGACATGCTTGGCGATATTGCTGTAATAGTAGGCGCTAAGTATGTAGTAAATGACGAGCTTGCTGTTAAGATGGAAGATATCGCTCTAAGCGATCTTGGTACTGCTAAGAGCGTACGCATCACAAAA…
KF383237	Ixodes ricinus	Slovakia	2	Ixodes ricinus	TTATGCTACGGTTGTTTGTTCTATTGGTCTAAAGTTTAGGAGGTTCAAAAATGTCAAATACGGTAGTCACGGGTGAGGTATTAGATAAGTCTATTAGGGAGGTAGTACGCATCCTAGAAGATGCAGTTGGTTGTACTGCTGGTCCTAAAGGCCTCACTGTAGCGATTAGTAAGCCTTATGGGTCGCCAGAGATCACAAAGGATGGCTACAAGGTAATGAAGAGTATAAAGCCTGAAGAACCACTGGCTGCCGCTATAGCGAGCATCATTACTCAGAGTGCTTCTCAGTGTAATGATAAGGTGGGAGATGGAACTACTACATGCTCCATACTGACAGCAAAAGTGATTGAAGAAGTCTCAAAAGCGAAAGCTGCTGGATCTGATATTGTTAGCATAAAGA…
KF383238	Ixodes ricinus	Slovakia	1	Ixodes ricinus	TTATGCTACGGTTGTTTGTTCTATTGGTCTAAAGTTTAGGAGGTTCAAAAATGTCAAATACGGTAGTCACGGGTGAGGTATTAGATAAGTCTATTAGGGAGGTAGTACGCATCCTAGAAGATGCAGTTGGTTGTACTGCTGGTCCTAAAGGCCTCACTGTAGCGATTAGTAAGCCTTATGGGTCGCCAGAGATCACAAAGGATGGCTACAAGGTAATGAAGAGTATAAAGCCTGAAGAACCACTGGCTGCCGCTATAGCGAGCATCATTACTCAGAGTGCTTCTCAGTGTAATGATAAGGTGGGAGATGGAACTACTACATGCTCCATACTAACAGCAAAAGTGATTGAAGAAGTCTCAAAAGCGAAAGCTGCTGGATCTGATATTGTTAGCATAAAGA…
KF383240	Ixodes ricinus	Slovakia	1	Ixodes ricinus	TTATGCTACGGTTGTTTGTTCTATTGGTCTAAAGTTTAGGAGGTTCAAAAATGTCAAATACGGTAGTCACGGGTGAGGTATTAGATAAGTCTATTAGGGAGGTAGTACGCATCCTAGAAGATGCAGTTGGTTGTACTGCTGGTCCTAAAGGCCTCACTGTAGCGATTAGTAAGCCTTATGGGTCGCCAGAGATCACAAAGGATGGCTACAAGGTAATGAAGAGTATAAAGCCTGAAGAACCACTGGCTGCCGCTATAGCGAGCATCATTACTCAGAGTGCTTCTCAGTGTAATGATAAGGTGGGAGATGGAACTACTACATGCTCCATACTAACAGCAAAAGTGATTGAAGAAGTCTCAAAAGCGAAAGCTGCTGGATCTGATATTGTTAGCATAAAGA…
KF383241	ixodes ricinus	Slovakia	1	ixodes ricinus	TTATGCTACGGTTGTTTGTTCTATTGGTCTAAAGTTTAGGAGGTTCAAAAATGTCAAATACGGTAGTCACGGGTGAGGTATTAGATAAGTCTATTAGGGAGGTAGTACGCATCCTAGAAGATGCAGTTGGTTGTACTGCTGGTCCTAAAGGCCTCACTGTAGCGATTAGTAAGCCTTATGGGTCGCCAGAGATCACAAAGGATGGCTACAAGGTAATGAAGAGTATAAAGCCTGAAGAACCACTGGCTGCCGCTATAGCGAGCATCATTACTCAGAGTGCTTCTCAGTGTAATGATAAGGTGGGAGATGGAACTACTACATGCTCCATACTAACAGCAAAAGTGATTGAAGAAGTCTCAAAAGCGAAAGCTGCTGGATCTGATATTGTTAGCATAAAGA…
KF383239	Ixodes ricinus	Slovakia	1	Ixodes ricinus	TTATGCTACGGTTGTTTGTTCTATTGGTCTAAAGTTTAGGAGGTTCAAAAATGTCAAATACGGTAGTCACGGGTGAGGTATTAGATAAGTCTATTAGGGAGGTAGTACGCATCCTAGAAGATGCAGTTGGTTGTACTGCTGGTCCTAAAGGCCTCACTGTAGCGATTAGTAAGCCTTATGGGTCGCCAGAGATCACAAAGGATGGCTACAAGGTAATGAAGAGTATAAAGCCTGAAGAACCACTGGCTGCCGCTATAGCGAGCATCATTACTCAGAGTGCTTCTCAGTGTAATGATAAGGTGGGAGATGGAACTACTACATGCTCCATACTAACAGCAAAAGTGATTGAAGAAGTCTCAAAAGCGAAAGCTGCTGGATCTGATATTGTTAGCATAAAGA…
EU246960	Ixodes ricinus	Slovenia	2	Ixodes ricinus	TTATGCTACGGTTGTTTGTTCTATTGGTCTAAAGTTTAGGAGGTTCAAAAATGTCAAATACGGTAGTCACGGGTGAGGTATTAGATAAGTCTATTAGGGAGGTAGTACGCATCCTAGAAGATGCAGTTGGTTGTACTGCTGGTCCTAAAGGCCTCACTGTAGCGATTAGTAAGCCTTATGGGTCGCCAGAGATCACAAAGGATGGCTACAAGGTAATGAAGAGTATAAAGCCTGAAGAACCACTGGCTGCCGCTATAGCGAGCATCATTACTCAGAGTGCTTCTCAGTGTAATGATAAGGTGGGAGATGGAACTACTACATGCTCCATACTGACAGCAAAAGTGATTGAAGAAGTCTCAAAAGCGAAAGCTGCTGGATCTGATATTGTTAGCATAAAGA…
EU381152	Ixodes ricinus	Slovenia	1	Ixodes ricinus	TTATGCTACGGTTGTTTGTTCTATTGGTCTAAAGTTTAGGAGGTTCAAAAATGTCAAATACGGTAGTCACGGGTGAGGTATTAGATAAGTCTATTAGGGAGGTAGTACGCATCCTAGAAGATGCAGTTGGTTGTACTGCTGGTCCTAAAGGCCTCACTGTAGCGATTAGTAAGCCTTATGGGTCGCCAGAGATCACAAAGGATGGCTACAAGGTAATGAAGAGTATAAAGCCTGAAGAACCACTGGCTGCCGCTATAGCGAGCATCATTACTCAGAGTGCTTCTCAGTGTAATGATAAGGTGGGAGATGGAACTACTACATGCTCCATACTAACAGCAAAAGTGATTGAAGAAGTCTCAAAAGCGAAAGCTGCTGGATCTGATATTGTTAGCATAAAGA…
EF392724	Ixodes ricinus	Slovenia	1	Ixodes ricinus	TTATGCTACGGTTGTTTGTTCTATTGGTCTAAAGTTTAGGAGGTTCAAAAATGTCAAATACGGTAGTCACGGGTGAGGTATTAGATAAGTCTATTAGGGAGGTAGTACGCATCCTAGAAGATGCAGTTGGTTGTACTGCTGGTCCTAAAGGCCTCACTGTAGCGATTAGTAAGCCTTATGGGTCGCCAGAGATCACAAAGGATGGCTACAAGGTAATGAAGAGTATAAAGCCTGAAGAACCACTGGCTGCCGCTATAGCGAGCATCATTACTCAGAGTGCTTCTCAGTGTAATGATAAGGTGGGAGATGGAACTACTACATGCTCCATACTAACAGCAAAAGTGATTGAAGAAGTCTCAAAAGCGAAAGCTGCTGGATCTGATATTGTTAGCATAAAGA…
EU246961	Ixodes ricinus	Slovenia	1	Ixodes ricinus	TTATGCTACGGTTGTTTGTTCTATTGGTCTAAAGTTTAGGAGGTTCAAAAATGTCAAATACGGTAGTCACGGGTGAGGTATTAGATAAGTCTATTAGGGAAGTAGTACGCATCCTAGAAGATGCAGTTGGTTGTACTGCTGGTCCTAAAGGCCTCACTGTAGCGATTAGTAAGCCTTATGGGTCGCCAGAGATCACAAAGGATGGCTACAAGGTAATGAAGAGTATAAAGCCTGAAGAACCACTGGCTGCCGCTATAGCGAGCATCATTACTCAGAGTGCTTCTCAGTGTAATGATAAGGTGGGAGATGGAACTACTACATGCTCCATACTAACAGCAAAAGTGATTGAAGAAGTCTCAAAAGCGAAAGCTGCTGGATCTGATATTGTTAGCATAAAGA…
EU246959	Ixodes ricinus	Slovenia	1	Ixodes ricinus	TTATGCTACGGTTGTTTGTTCTATTGGTCTAAAGTTTAGGAGGTTCAAAAATGTCAAATACGGTAGTCACGGGTGAGGTATTAGATAAGTCTATTAGGGAGGTAGTACGCATCCTAGAAGATGCAGTTGGTTGTACTGCTGGTCCTAAAGGCCTCACTGTAGCGATTAGTAAGCCTTATGGGTCGCCAGAGATCACAAAGGATGGCTACAAGGTAATGAAGAGTATAAAGCCTGAAGAACCACTGGCTGCCGCTATAGCGAGCATCATTACTCAGAGTGCTTCTCAGTGTAATGATAAGGTGGGAGATGGAACTACTACATGCTCCATACTAACAGCAAAAGTGATTGAAGAAGTCTCAAAAGCGAAAGCTGCTGGATCTGATATTGTTAGCATAAAGA…
HM057233	Ixodes ricinus vega	Spain	1	Ixodes ricinus	TTATGCTACGGTTGTTTGTTCTATTGGTCTAAAGTTTAGGAGGTTCAAAAATGTCAAATACGGTAGTCACGGGTGAGGTATTAGATAAGTCTATTAGGGAGGTAGTACGCATCCTAGAAGATGCAGTTGGTTGTACTGCTGGTCCTAAAGGCCTCACTGTAGCGATTAGTAAGCCTTATGGGTCGCCAGAGATCACAAAGGATGGCTACAAGGTAATGAAGAGTATAAAGCCTGAAGAACCACTGGCTGCCGCTATAGCGAGCATCATTACTCAGAGTGCTTCTCAGTGTAATGATAAGGTGGGAGATGGAACTACTACATGCTCCATACTAACAGCAAAAGTGATTGAAGAAGTCTCAAAAGCGAAAGCTGCTGGATCTGATATTGTTAGCATAAAGA…
HM057231	Ixodes ricinus vega	Spain	1	Ixodes ricinus	TTATGCTACGGTTGTTTGTTCTATTGGTCTAAAGTTTAGGAGGTTCAAAAATGTCAAATACGGTAGTCACGGGTGAGGTATTAGATAAGTCTATTAGGGAGGTAGTACGCATCCTAGAAGATGCAGTTGGTTGTACTGCTGGTCCTAAAGGCCTCACTGTAGCGATTAGTAAGCCTTATGGGTCGCCAGAGATCACAAAGGATGGCTACAAGGTAATGAAGAGTATAAAGCCTGAAGAACCACTGGCTGCCGCTATAGCGAGCATCATTACTCAGAGTGCTTCTCAGTGTAATGATAAGGTGGGAGATGGAACTACTACATGCTCCATACTAACAGCAAAAGTGATTGAAGAAGTCTCAAAAGCGAAAGCTGCTGGATCTGATATTGTTAGCATAAAGA…
HM057230	Ixodes ricinus vega	Spain	1	Ixodes ricinus	TTATGCTACGGTTGTTTGTTCTATTGGTCTAAAGTTTAGGAGGTTCAAAAATGTCAAATACGGTAGTCACGGGTGAGGTATTAGATAAGTCTATTAGGGAGGTAGTACGCATCCTAGAAGATGCAGTTGGTTGTACTGCTGGTCCTAAAGGCCTCACTGTAGCGATTAGTAAGCCTTATGGGTCGCCAGAGATCACAAAGGATGGCTACAAGGTAATGAAGAGTATAAAGCCTGAAGAACCACTGGCTGCCGCTATAGCGAGCATCATTACTCAGAGTGCTTCTCAGTGTAATGATAAGGTGGGAGATGGAACTACTACATGCTCCATACTAACAGCAAAAGTGATTGAAGAAGTCTCAAAAGCGAAAGCTGCTGGATCTGATATTGTTAGCATAAAGA…
HM057232	Ixodes ricinus vega	Spain	1	Ixodes ricinus	TTATGCTACGGTTGTTTGTTCTATTGGTCTAAAGTTTAGGAGGTTCAAAAATGTCAAATACGGTAGTCACGGGTGAGGTATTAGATAAGTCTATTAGGGAGGTAGTACGCATCCTAGAAGATGCAGTTGGTTGTACTGCTGGTCCTAAAGGCCTCACTGTAGCGATTAGTAAGCCTTATGGGTCGCCAGAGATCACAAAGGATGGCTACAAGGTAATGAAGAGTATAAAGCCTGAAGAACCACTGGCTGCCGCTATAGCGAGCATCATTACTCAGAGTGCTTCTCAGTGTAATGATAAGGTGGGAGATGGAACTACTACATGCTCCATACTAACAGCAAAAGTGATTGAAGAAGTCTCAAAAGCGAAAGCTGCTGGATCTGATATTGTTAGCATAAAGA…
JX133177	Ixodes ricinus	Switzerland	2	Ixodes ricinus	TAGGAGGTTCAAAAATGTCAAATACGGTAGTCACGGGTGAGGTATTAGATAAGTCTATTAGGGAGGTAGTACGCATCCTAGAAGATGCAGTTGGTTGTACTGCTGGTCCTAAAGGCCTCACTGTAGCGATTAGTAAGCCTTATGGGTCGCCAGAGATCACAAAGGATGGCTACAAGGTAATGAAGAGTATAAAGCCTGAAGAACCACTGGCTGCCGCTATAGCGAGCATCATTACTCAGAGTGCTTCTCAGTGTAATGATAAGGTGGGAGATGGAACTACTACATGCTCCATACTGACAGCAAAAGTGATTGAAGAAGTCTCAAAAGCGAAAGCTGCTGGATCTGATATTGTTAGCATAAAGAATGGTATTCTCAAGGCTAAGGAAGCGGTTCTTACAG…
JX133175	Ixodes ricinus	Switzerland	2	Ixodes ricinus	TGTCAAATACGGTAGTCACGGGTGAGGTATTAGATAAGTCTATTAGGGAGGTAGTACGCATCCTAGAAGATGCAGTTGGTTGTACTGCTGGTCCTAAAGGCCTCACTGTAGCGATTAGTAAGCCTTATGGGTCGCCAGAGATCACAAAGGATGGCTACAAGGTAATGAAGAGTATAAAGCCTGAAGAACCACTGGCTGCCGCTATAGCGAGCATCATTACTCAGAGTGCTTCTCAGTGTAATGATAAGGTGGGAGATGGAACTACTACATGCTCCATACTGACAGCAAAAGTGATTGAAGAAGTCTCAAAAGCGAAAGCTGCTGGATCTGATATTGTTAGCATAAAGAATGGTATTCTCAAGGCTAAGGAAGCGGTTCTTACAGCGCTTATGTCTATGA…
JX133176	Ixodes ricinus	Switzerland	1	Ixodes ricinus	TGTCAAATACGGTAGTCACGGGTGAGGTATTAGATAAGTCTATTAGGGAGGTAGTACGCATCCTAGAAGATGCAGTTGGTTGTACTGCTGGTCCTAAAGGCCTCACTGTAGCGATTAGTAAGCCTTATGGGTCGCCAGAGATCACAAAGGATGGCTACAAGGTAATGAAGAGTATAAAGCCTGAAGAACCACTGGCTGCCGCTATAGCGAGCATCATTACTCAGAGTGCTTCTCAGTGTAATGATAAGGTGGGAGATGGAACTACTACATGCTCCATACTAACAGCAAAAGTGATTGAAGAAGTCTCAAAAGCGAAAGCTGCTGGATCTGATATTGTTAGCATAAAGAATGGTATTCTCAAGGCTAAGGAAGCGGTTCTTACAGCGCTTATGTCTATGA…
AF202895	Ixodes ricinus	Switzerland	1	Ixodes ricinus	TTATGCTACGGTTGTTTGTTCTATTGGTCTAAAGTTTAGGAGGTTCAAAAATGTCAAATACGGTAGTCACGGGTGAGGTATTAGATAAGTCTATTAGGGAGGTAGTACGCATCCTAGAAGATGCAGTTGGTTGTACTGCTGGTCCTAAAGGCCTCACTGTAGCGATTAGTAAGCCTTATGGGTCGCCAGAGATCACAAAGGATGGCTACAAGGTAATGAAGAGTATAAAGCCTGAAGAACCACTGGCTGCCGCTATAGCGAGCATCATTACTCAGAGTGCTTCTCAGTGTAATGATAAGGTGGGAGATGGAACTACTACATGCTCCATACTAACAGCAAAAGTGATTGAAGAAGTCTCAAAAGCGAAAGCTGCTGGATCTGATATTGTTAGCATAAAGA…
KC800984	moose	Sweden	2	moose	GTTTAGGAGGTTCATAAATGTCAAATACGGTAGGCACGGGTGAGGTAGTAGATAAGTCTATTAGGGAGGTAGTACGCATCCTAGAAGATGCAGTTGGTTGTACTGCTGGTCCTAAAGGCCTCACTGTAGCGATTAGTAAGCCTTATGGGTCGCCAGAGATCACAAAGGATGGCTACAAGGTAATGAAGAGTATAAAGCCTGAAGAACCACTGGCTGCCGCTATAGCGAGCATCATTACTCAGAGTGCTTCTCAGTGTAATGATAAGGTGGGAGATGGAACTACTACATGCTCCATACTGACAGCAAAAGTGATTGAAGAAGTCTCAAAAGCGAAAGCTGCTGGATCTGATATTGTTAGCATAAAGAATGGTATTCTCAAGGCTAAGGAAGCGGTTCTTA…
KC800986	Moose	Sweden	1	Moose	GTTTAGGAGGTTCAAAAATGTCAAATACGGTAGTCACGGGTGAGGTATTAGATAAGTCTATTAGGGAGGTAGTACGCATCCTAGAAGATGCAGTTGGTTGTACTGCTGGTCCTAAAGGCCTCACTGTAGCGATTAGTAAGCCTTATGGGTCGCCAGAGATCACAAAGGATGGCTACAAGGTAATGAAGAGTATAAAGCCTGAAGAACCACTGGCTGCCGCTATAGCGAGCATCATTACTCAGAGTGCTTCTCAGTGTAATGATAAGGTGGGAGATGGAACTACTACATGCTCCATACTAACAGCAAAAGTGATTGAAGAAGTCTCAAAAGCGAAAGCTGCTGGATCTGATATTGTTAGCATAAAGAATGGTATTCTCAAGGCTAAGGAAGCGGTTCTTA…
GQ988755	Ovis musimon (moufflon)	Austria	1	mouflon	GGATATCTTTCGCCTTACTTTGTTACAAATGCTGAAAAAATGCTGGTGGAATTTGAAAATCCATACATATTCCTTACTGAAAAGAAGATTAATCTTGTACAAAGCATTCTACCAATCTTAGAAAACGTTGCACGGTCTGGAAGACCATTGCTCATCATAGCTGAAGACGTTGAAGGTGAAGCTCTTAGCACGCTTGTACTCAATAAGCTCCGTGGTGGCCTTCAAGTTGCTGCTGTAAAGGCGCCTGGTTTTGGTGACAGGAGAAAAGACATGCTTGGCGATATTGCTGTAATAGTAGGCGCTAAGTATGTAGTAAATGACGAGCTTGCTGTTAAGATGGAAGATATCGCTCTAAGCGATCTTGGTACTGCTAAGAGCGTACGCATCACAAAAGACGCA…
GQ988759	Ovis musimon (moufflon)	Austria	1	mouflon	GGATATCTTTCGCCTTACTTTGTTACAAATGCTGAAAAAATGCTGGTGGAATTTGAAAATCCATACATATTCCTTACTGAAAAGAAGATTAATCTTGTACAAAGCATTCTACCAATCTTAGAAAACGTTGCACGGTCTGGAAGACCATTGCTCATCATAGCTGAAGACGTTGAAGGTGAAGCTCTTAGCACGCTTGTACTCAATAAGCTCCGTGGTGGCCTTCAAGTTGCTGCTGTAAAGGCGCCTGGTTTTGGTGACAGGAGAAAAGACATGCTTGGCGATATTGCTGTAATAGTAGGCGCTAAGTATGTAGTAAATGACGAGCTTGCTGTTAAGATGGAAGATATCGCTCTAAGCGATCTTGGTACTGCTAAGAGCGTACGCATCACAAAAGACGCA…
GQ988773	Capra ibex (ibex)	Austria	1	mouflon	GGATATCTTTCGCCTTACTTTGTTACAAGTGCTGAAAAAATGCTGGTGGAATTTGAAAATCCATACATATTCCTTACTGAAAAGAAGATTAATCTTGTACAAAGCATTCTACCAATCTTAGAAAACGTTGCACGGTCTGGAAGACCATTGCTCATCATAGCTGAAGACGTTGAAGGTGAAGCTCTTAGCACGCTTGTACTCAATAAGCTCCGTGGTGGCCTTCAAGTTGCTGCTGTAAAGGCGCCTGGTTTTGGTGACAGGAGAAAAGACATGCTTGGCGATATTGCTGTAATAGTAGGCGCTAAGTATGTAGTAAATGACGAGCTTGCTGTTAAGATGGAAGATATCGCTCTAAGCGATCTTGGTACTGCTAAGAGCGTACGCATCACAAAAGACGCA…
GQ988772	Capra ibex (ibex)	Austria	1	mouflon	GGATATCTTTCGCCTTACTTTGTTACAAGTGCTGAAAAAATGCTGGTGGAATTTGAAAATCCATACATATTCCTTACTGAAAAGAAGATTAATCTTGTACAAAGCATTCTACCAATCTTAGAAAACGTTGCACGGTCTGGAAGACCATTGCTCATCATAGCTGAAGACGTTGAAGGTGAAGCTCTTAGCACGCTTGTACTCAATAAGCTCCGTGGTGGCCTTCAAGTTGCTGCTGTAAAGGCGCCTGGTTTTGGTGACAGGAGAAAAGACATGCTTGGCGATATTGCTGTAATAGTAGGCGCTAAGTATGTAGTAAATGACGAGCTTGCTGTTAAGATGGAAGATATCGCTCTAAGCGATCTTGGTACTGCTAAGAGCGTACGCATCACAAAAGACGCA…
moufflon50	Mouflon	Netherlands	1	Mouflon	TGATCGCGGATATCTTTCGCCTTACTTTGTTACAAATGCTGAAAAAATGCTGGTGGAATTTGAAAATCCATACATATTCCTTACTGAAAAGAAGATTAATCTTGTACAAAGCATTCTACCAATCTTAGAAAACGTTGCACGGTCTGGAAGACCATTGCTCATCATAGCTGAAGACGTTGAAGGTGAAGCTCTTAGCACGCTTGTACTCAATAAGCTCCGTGGTGGCCTTCAAGTTGCTGCTGTAAAGGCGCCTGGTTTTGGTGACAGGAGAAAAGACATGCTTGGCGATATTGCTGTAATAGTAGGCGCTAAGTATGTAGTAAATGACGAGCTTGCTGTTAAGATGGAAGATATCGCTCTAAGCGATCTTGGTACTGCTAAGAGCGTACGCATCACAAA…
moufflon204	Mouflon	Netherlands	1	Mouflon	GATCGCGGATATCTTTCGCCTTACTTTGTTACAAATGCTGAAAAAATGCTGGTGGAATTTGAAAATCCATACATATTCCTTACTGAAAAGAAGATTAATCTTGTACAAAGCATTCTACCAATCTTAGAAAACGTTGCACGGTCTGGAAGACCATTGCTCATCATAGCTGAAGACGTTGAAGGTGAAGCTCTTAGCACGCTTGTACTCAATAAGCTCCGTGGTGGCCTTCAAGTTGCTGCTGTAAAGGCGCCTGGTTTTGGTGACAGGAGAAAAGACATGCTTGGCGATATTGCTGTAATAGTAGGCGCTAAGTATGTAGTAAATGACGAGCTTGCTGTTAAGATGGAAGATATCGCTCTAAGCGATCTTGGTACTGCTAAGAGCGTACGCATCACAAAA…
moufflon194	Mouflon	Netherlands	1	Mouflon	GTTTGATCGCGGATATCTTTCGCCTTACTTTGTTACAAATGCTGAAAAAATGCTGGTGGAATTTGAAAATCCATACATATTCCTTACTGAAAAGAAGATTAATCTTGTACAAAGCATTCTACCAATCTTAGAAAACGTTGCACGGTCTGGAAGACCATTGCTCATCATAGCTGAAGACGTTGAAGGTGAAGCTCTTAGCACGCTTGTACTCAATAAGCTCCGTGGTGGCCTTCAAGTTGCTGCTGTAAAGGCGCCTGGTTTTGGTGACAGAAGAAAAGACATGCTTGGCGATATTGCTGTAATAGTAGGCGCTAAGTATGTAGTAAATGACGAGCTTGCTGTTAAGATGGAAGATATCGCTCTAAGCGATCTTGGTACTGCTAAGAGCGTACGCATCAC…
moufflon51	Mouflon	Netherlands	1	Mouflon	CGGATATCTTTCGCCTTACTTTGTTACAAATGCTGAAAAAATGCTGGTGGAATTTGAAAATCCATACATATTCCTTACTGAAAAGAAGATTAATCTTGTACAAAGCATTCTACCAATCTTAGAAAACGTTGCACGGTCTGGAAGACCATTGCTCATCATAGCTGAAGACGTTGAAGGTGAAGCTCTGAGCACGCTTGTACTCAATAAGCTCCGTGGTGGCCTTCAAGTTGCTGCTGTAAAGGCGCCTGGTTTCGGTGACAGGAGAAAAGACATGCTTGGCGATATTGCTGTAATAGTAGGCGCTAAGTATGTAGTAAATGACGAGCTTGCTGTTAAGATGGAAGATATCGCTCTAAGCGATCTTGGTACTGCTAAGAGCGTACGCATCACAAAAGACGC…
moufflon130	Mouflon	Netherlands	1	Mouflon	TCGCGGATATCTTTCGCCTTACTTTGTTACAAATGCTGAAAAAATGCTGGTGGAATTTGAAAATCCATACATATTCCTTACTGAAAAGAAGATTAATCTTGTACAAAGCATTCTACCAATCTTAGAAAACGTTGCACGGTCTGGAAGACCATTGCTCATCATAGCTGAAGACGTTGAAGGTGAAGCTCTGAGCACGCTTGTACTCAATAAGCTCCGTGGTGGCCTTCAAGTTGCTGCTGTAAAGGCGCCTGGTTTCGGTGACAGGAGAAAAGACATGCTTGGCGATATTGCTGTAATAGTAGGCGCTAAGTATGTAGTAAATGACGAGCTTGCTGTTAAGATGGAAGATATCGCTCTAAGCGATCTTGGTACTGCTAAGAGCGTACGCATCACAAAAGA…
moufflon138	Mouflon	Netherlands	1	Mouflon	AAAATCCATACATATTCCTTACTGAAAAGAAGATTAATCTTGTACAAAGCATTCTACCAATCTTAGAAAACGTTGCACGGTCTGGAAGACCATTGCTCATCATAGCTGAAGACGTTGAAGGTGAAGCTCTGAGCACGCTTGTACTCAATAAGCTCCGTGGTGGCCTTCAAGTTGCTGCTGTAAAGGCGCCTGGTTTCGGTGACAGGAGAAAAGACATGCTTGGCGATATTGCTGTAATAGTAGGCGCTAAGTATGTAGTAAATGACGAGCTTGCTGTTAAGATGGAAGATATCGCTCTAAGCGATCTTGGTACTGCTAAGAGCGTACGCATCACAAAAGACGCAACTACTATCATAGGTAGTGTTGATAGCAGTTCTGAAAGCATAGCTAGCAGGACTA…
moufflon226	Mouflon	Netherlands	1	Mouflon	GGAATTTGAAAATCCATACATATTCCTTACTGAAAAGAAGATTAATCTTGTACAAAGCATTCTACCAATCTTAGAAAACGTTGCACGGTCTGGAAGACCATTGCTCATCATAGCTGAAGACGTTGAAGGTGAAGCTCTGAGCACGCTTGTACTCAATAAGCTCCGTGGTGGCCTTCAAGTTGCTGCTGTAAAGGCGCCTGGTTTCGGTGACAGGAGAAAAGACATGCTTGGCGATATTGCTGTAATAGTAGGCGCTAAGTATGTAGTAAATGACGAGCTTGCTGTTAAGATGGAAGATATCGCTCTAAGCGATCTTGGTACTGCTAAGAGCGTACGCATCACAAAAGACGCAACTACTATCATAGGTAGTGTTGATAGCAGTTCTGAAAGCATAGCTAG…
moufflon11	Mouflon	Netherlands	1	Mouflon	TGATCGCGGATATCTTTCGCCTTACTTTGTTACAAATGCTGAAAAAATGCTGGTGGAATTTGAAAATCCATACATATTCCTTACTGAAAAGAAGATTAATCTTGTACAAAGCATTCTACCAATCTTAGAAAACGTTGCACGGTCTGGAAGACCATTGCTCATCATAGCTGAAGACGTTGAAGGTGAAGCTCTGAGCACGCTTGTACTCAATAAGCTCCGTGGTGGCCTTCAAGTTGCTGCTGTAAAGGCGCCTGGTTTTGGTGACAGGAGAAAAGACATGCTTGGCGATATTGCTGTAATAGTAGGCGCTAAGTATGTAGTAAATGACGAGCTTGCTGTTAAGATGGAAGATATCGCTCTAAGCGATCTTGGTACTGCTAAGAGCGTACGCATCACAAA…
moufflon28	Mouflon	Netherlands	1	Mouflon	GCAGTTTGATCGCGGATATCTTTCGCCTTACTTTGTTACAAATGCTGAAAAAATGCTGGTGGAATTTGAAAATCCATACATATTCCTTACTGAAAAGAAGATTAATCTTGTACAAAGCATTCTACCAATCTTAGAAAACGTTGCACGGTCTGGAAGACCATTGCTCATCATAGCTGAAGACGTTGAAGGTGAAGCTCTGAGCACGCTTGTACTCAATAAGCTCCGTGGTGGCCTTCAAGTTGCTGCTGTAAAGGCGCCTGGTTTTGGTGACAGGAGAAAAGACATGCTTGGCGATATTGCTGTAATAGTAGGCGCTAAGTATGTAGTAAATGACGAGCTTGCTGTTAAGATGGAAGACATCGCTCTAAGCGATCTTGGTACTGCTAAGAGCGTACGCAT…
moufflon199	Mouflon	Netherlands	1	Mouflon	AAAGAAGATTAATCTTGTACAAAGCATTCTACCAATCTTAGAAAACGTTGCACGGTCTGGAAGACCATTGCTCATCATAGCTGAAGACGTTGAAGGTGAAGCTCTTAGCACGCTTGTACTCAATAAGCTCCGTGGTGGCCTTCAAGTTGCTGCTGTAAAGGCGCCTGGTTTCGGTGACAGGAGAAAAGACATGCTTGGCGATATTGCTGTAATAGTAGGCGCTAAGTATGTAGTAAATGACGAGCTTGCTGTTAAGATGGAAGACATCGCTCTAAGCGATCTTGGTACTGCTAAGAGCGTACGCATCACAAAAGACGCAACTACTATCATAGGTAGTGTTGATAGCAGTTCTGAAAGCATAGCTAGCAGGACTAATCAAATCAAAGCTCAGATAGAAAA…
moufflon200	Mouflon	Netherlands	1	Mouflon	CAGTTTGATCGCGGATATCTTTCGCCTTACTTTGTTACAAATGCTGAAAAAATGCTGGTGGAATTTGAAAATCCATACATATTCCTTACTGAAAAGAAGATTAATCTTGTACAAAGCATTCTACCAATCTTAGAAAACGTTGCACGGTCTGGAAGACCATTGCTCATCATAGCTGAAGACGTTGAAGGTGAAGCTCTTAGCACGCTTGTACTCAATAAGCTCCGTGGTGGCCTTCAAGTTGCTGCTGTAAAGGCGCCTGGTTTCGGTGACAGGAGAAAAGACATGCTTGGCGATATTGCTGTAATAGTAGGCGCTAAGTATGTAGTAAATGACGAGCTTGCTGTTAAGATGGAAGACATCGCTCTAAGCGATCTTGGTACTGCTAAGAGCGTACGCATC…
moufflon90	Mouflon	Netherlands	1	Mouflon	GCTGGTGGAATTTGAAAATCCATACATATTTCTTACTGAAAAGAAGATTAATCTTGTACAAAGCATTCTACCAATCTTAGAAAACGTTGCACGGTCTGGAAGACCATTGCTCATCATAGCTGAAGACGTTGAAGGTGAAGCTCTGAGCACGCTTGTACTCAATAAGCTCCGTGGTGGCCTTCAAGTTGCTGCTGTAAAGGCGCCTGGTTTCGGTGACAGGAGAAAAGACATGCTTGGCGATATTGCTGTAATAGTAGGCGCTAAGTATGTAGTAAATGACGAGCTTGCTGTTAAGATGGAAGACATCGCTCTAAGCGATCTTGGTACTGCTAAGAGCGTACGCATCACAAAAGACGCAACTACTATCATAGGTAGTGTTGATAGCAGTTCTGAAAGCAT…
moufflon205	Mouflon	Netherlands	1	Mouflon	GGTATGCAGTTTGATCGCGGATATCTTTCGCCTTACTTTGTTACAAATGCTGAAAAAATGCTGGTGGAATTTGAAAATCCATACATATTCCTTACTGAAAAGAAGATTAATCTTGTACAAAGCATTCTACCAATCTTAGAAAACGTTGCACGGTCTGGAAGACCATTGCTCATCATAGCTGAAGACGTTGAAGGTGAAGCTCTGAGCACGCTTGTACTCAATAAGCTCCGTGGTGGCCTTCAAGTTGCTGCTGTAAAGGCGCCTGGTTTTGGTGACAGGAGAAAAGACATGCTTGGCGATATTGCTGTAATAGTAGGCGCTAAGTATGTAGTAAATGACGAGCTTGCTGTTAAGATGGAAGATATCGCTCTAAGCGATCTTGGTACTGCTAAGAGCGTA…
moufflon206	Mouflon	Netherlands	1	Mouflon	CAGTTTGATCGCGGATATCTTTCGCCTTACTTTGTTACAAATGCTGAAAAAATGCTGGTGGAATTTGAAAATCCATACATATTCCTTACTGAAAAGAAGATTAATCTTGTACAAAGCATTCTACCAATCTTAGAAAACGTTGCACGGTCTGGAAGACCATTGCTCATCATAGCTGAAGACGTTGAAGGTGAAGCTCTGAGCACGCTTGTACTCAATAAGCTCCGTGGTGGCCTTCAAGTTGCTGCTGTAAAGGCGCCTGGTTTTGGTGACAGGAGAAAAGACATGCTTGGCGATATTGCTGTAATAGTAGGCGCTAAGTATGTAGTAAATGACGAGCTTGCTGTTAAGATGGAAGATATCGCTCTAAGCGATCTTGGTACTGCTAAGAGCGTACGCATC…
GQ988760	Cervus elaphus (red deer)	Austria	2	red deer	GGATATCTTTCGCCTTACTTTGTTACAAATGCTGAAAAAATGCTGGTGGAATTTGAAAATCCATACATATTCCTTACTGAAAAGAAGATTAATCTTGTACAAAGCATTCTACCAATATTAGAAAACGTTGCGAGAGCTGGTAGACCATTGCTTATCATAGCTGAAGATGTTGAAGGTGAAGCTCTGAGCACGCTTGTACTCAATAAGCTCCGTGGTGGGCTTCAAGTTGCTGCTGTAAAGGCGCCTGGTTTCGGTGACAGAAGAAAAGACATGCTAGGCGATATTGCCGTAATAGTAGGCGCTAAGTATGTAGTAAATGACGAGCTTGCTGTTAAGATGGAAGATATCGCTCTAAGCGATCTTGGTACTGCTAAGAGCGTGCGCATCACAAAAGACGCA…
GQ988765	Cervus elaphus (red deer)	Austria	1	red deer	GGATATCTTTCGCCTTACTTTGTTACAAATGCTGAAAAAATGCTGGTGGAATTTGAAAATCCATACATATTCCTTACTGAAAAGAAGATTAATCTTGTACAAAGCATTCTACCAATCTTAGAAAACGTTGCACGGTCTGGAAGACCATTGCTCATCATAGCTGAAGACGTTGAAGGTGAAGCTCTTAGCACGCTTGTACTCAATAAGCTCCGTGGTGGCCTTCAAGTTGCTGCTGTAAAGGCGCCTGGTTTTGGTGACAGGAGAAAAGACATGCTTGGCGATATTGCTGTAATAGTAGGCGCTAAGTATGTAGTAAATGACGAGCTTGCTGTTAAGATGGAAGATATCGCTCTAAGCGATCTTGGTACTGCTAAGAGCGTACGCATCACAAAAGACGCA…
GQ988767	Cervus elaphus (red deer)	Austria	1	red deer	GGATATCTTTCGCCTTACTTTGTTACAAATGCTGAAAAAATGCTGGTGGAATTTGAAAATCCATACATATTCCTTACTGAAAAGAAGATTAATCTTGTACAAAGCATTCTACCAATCTTAGAAAACGTTGCACGGTCTGGAAGACCATTGCTCATCATAGCTGAAGACGTTGAAGGTGAAGCTCTTAGCACGCTTGTACTCAATAAGCTCCGTGGTGGCCTTCAAGTTGCTGCTGTAAAGGCGCCTGGTTTTGGTGACAGGAGAAAAGACATGCTTGGCGATATTGCTGTAATAGTAGGCGCTAAGTATGTAGTAAATGACGAGCTTGCTGTTAAGATGGAAGATATCGCTCTAAGCGATCTTGGTACTGCTAAGAGCGTACGCATCACAAAAGACGCA…
GQ988757	Cervus elaphus (red deer)	Austria	1	red deer	GGATATCTTTCGCCTTACTTTGTTACAAATGCTGAAAAAATGCTGGTGGAATTTGAAAATCCATACATATTCCTTACTGAAAAGAAGATTAATCTTGTACAAAGCATTCTACCAATCTTAGAAAACGTTGCACGGTCTGGAAGACCATTGCTCATCATAGCTGAAGACGTTGAAGGTGAAGCTCTTAGCACGCTTGTACTCAATAAGCTCCGTGGTGGCCTTCAAGTTGCTGCTGTAAAGGCGCCTGGTTTTGGTGACAGGAGAAAAGACATGCTTGGCGATATTGCTGTAATAGTAGGCGCTAAGTATGTAGTAAATGACGAGCTTGCTGTTAAGATGGAAGATATCGCTCTAAGCGATCTTGGTACTGCTAAGAGCGTACGCATCACAAAAGACGCA…
GQ988766	Cervus elaphus (red deer)	Austria	1	red deer	GGATATCTTTCGCCTTACTTTGTTACAAGTGCTGAAAAAATGCTGGTGGAATTTGAAAATCCATACATATTCCTTACTGAAAAGAAGATTAATCTTGTACAAAGCATTCTACCAATCTTAGAAAACGTTGCACGGTCTGGAAGACCATTGCTCATCATAGCTGAAGACGTTGAAGGTGAAGCTCTTAGCACGCTTGTACTCAATAAGCTCCGTGGTGGCCTTCAAGTTGCTGCTGTAAAGGCGCCTGGTTTTGGTGACAGGAGAAAAGACATGCTTGGCGATATTGCTGTAATAGTAGGCGCTAAGTATGTAGTAAATGACGAGCTTGCTGTTAAGATGGAAGATATCGCTCTAAGCGATCTTGGTACTGCTAAGAGCGTACGCATCACAAAAGACGCA…
GQ988771	Cervus elaphus (red deer)	Austria	1	red deer	GGATATCTTTCGCCTTACTTTGTTACAAATGCTGAAAAAATGCTGGTGGAATTTGAAAATCCATACATATTCCTTACTGAAAAGAAGATTAATCTTGTACAAAGCATTCTACCAATCTTAGAAAACGTTGCACGGTCTGGAAGACCATTGCTCATCATAGCTGAAGACGTTGAAGGTGAAGCTCTGAGCACGCTTGTACTCAATAAGCTCCGTGGTGGCCTTCAAGTTGCTGCTGTAAAGGCGCCTGGTTTTGGTGACAGGAGAAAAGACATGCTTGGCGATATTGCTGTAATAGTAGGCGCTAAGTATGTAGTAAATGACGAGCTTGCTGTTAAGATGGAAGATATCGCTCTAAGCGATCTTGGTACTGCTAAGAGCGTACGCATCACAAAAGACGCA…
GQ988758	Cervus elaphus (red deer)	Austria	1	red deer	GGATATCTTTCGCCTTACTTTGTTACAAATGCTGAAAAAATGCTGGTGGAATTTGAAAATCCATACATATTCCTTACTGAAAAGAAGATTAATCTTGTACAAAGCATTCTACCAATCTTAGAAAACGTTGCACGGTCTGGAAGACCATTGCTCATCATAGCTGAAGACGTTGAAGGTGAAGCTCTGAGCACGCTTGTACTCAATAAGCTCCGTGGTGGCCTTCAAGTTGCTGCTGTAAAGGCGCCTGGTTTCGGTGACAGGAGAAAAGACATGCTTGGCGATATTGCTGTAATAGTAGGCGCTAAGTATGTAGTAAATGACGAGCTTGCTGTTAAGATGGAAGACATCGCTCTAAGCGATCTTGGTACTGCTAAGAGCGTGCGCATCACAAAAGACGCA…
EHV234	Red deer	Netherlands	1	red deer	GGTATGCAGTTTGATCGCGGATATCTTTCGCCTTACTTTGTTACAAATGCTGAAAAAATGCTGGTGGAATTTGAAAATCCATACATATTCCTTACTGAAAAGAAGATTAATCTTGTACAAAGCATTCTACCAATCTTAGAAAACGTTGCACGGTCTGGAAGACCATTGCTCATCATAGCTGAAGACGTTGAAGGTGAAGCTCTTAGCACGCTTGTACTCAATAAGCTCCGTGGTGGCCTTCAAGTTGCTGCTGTAAAGGCGCCTGGTTTTGGTGACAGGAGAAAAGACATGCTTGGCGATATTGCTGTAATAGTAGGCGCTAAGTATGTAGTAAATGACGAGCTTGCTGTTAAGATGGAAGATATCGCTCTAAGCGATCTTGGTACTGCTAAGAGCGTA…
EHV7	Red deer	Netherlands	1	red deer	ATGGTATGCAGTTTGATCGCGGATATCTTTCGCCTTACTTTGTTACAAATGCTGAAAAAATGCTGGTGGAATTTGAAAATCCATACATATTCCTTACTGAAAAGAAGATTAATCTTGTACAAAGCATTCTACCAATCTTAGAAAACGTTGCACGGTCTGGAAGACCATTGCTCATCATAGCTGAAGACGTTGAAGGTGAAGCTCTTAGCACGCTTGTACTCAATAAGCTCCGTGGTGGCCTTCAAGTTGCTGCTGTAAAGGCGCCTGGTTTTGGTGACAGGAGAAAAGACATGCTTGGCGATATTGCTGTAATAGTAGGCGCTAAGTATGTAGTAAATGACGAGCTTGCTGTTAAGATGGAAGATATCGCTCTAAGCGATCTTGGTACTGCTAAGAGCG…
EHV18	Red deer	Netherlands	1	red deer	GGTATGCAGTTTGATCGCGGATATCTTTCGCCTTACTTTGTTACAAATGCTGAAAAAATGCTGGTGGAATTTGAAAATCCATACATATTCCTTACTGAAAAGAAGATTAATCTTGTACAAAGCATTCTACCAATCTTAGAAAACGTTGCACGGTCTGGAAGACCATTGCTCATCATAGCTGAAGACGTTGAAGGTGAAGCTCTTAGCACGCTTGTACTCAATAAGCTCCGTGGTGGCCTTCAAGTTGCTGCTGTAAAGGCGCCTGGTTTTGGTGACAGGAGAAAAGACATGCTTGGCGATATTGCTGTAATAGTAGGCGCTAAGTATGTAGTAAATGACGAGCTTGCTGTTAAGATGGAAGATATCGCTCTAAGCGATCTTGGTACTGCTAAGAGCGTA…
EHV98	Red deer	Netherlands	1	red deer	TGATCGCGGATATCTTTCGCCTTACTTTGTTACAAATGCTGAAAAAATGCTGGTGGAATTTGAAAATCCATACATATTCCTTACTGAAAAGAAGATTAATCTTGTACAAAGCATTCTACCAATCTTAGAAAACGTTGCACGGTCTGGAAGACCATTGCTCATCATAGCTGAAGACGTTGAAGGTGAAGCTCTTAGCACGCTTGTACTCAATAAGCTCCGTGGTGGCCTTCAAGTTGCTGCTGTAAAGGCGCCTGGTTTTGGTGACAGGAGAAAAGACATGCTTGGCGATATTGCTGTAATAGTAGGCGCTAAGTATGTAGTAAATGACGAGCTTGCTGTTAAGATGGAAGATATCGCTCTAAGCGATCTTGGTACTGCTAAGAGCGTACGCATCACAAA…
EHV118	Red deer	Netherlands	1	red deer	ATGGTATGCAGTTTGATCGCGGATATCTTTCGCCTTACTTTGTTACAAATGCTGAAAAAATGCTGGTGGAATTTGAAAATCCATACATATTCCTTACTGAAAAGAAGATTAATCTTGTACAAAGCATTCTACCAATCTTAGAAAACGTTGCACGGTCTGGAAGACCATTGCTCATCATAGCTGAAGACGTTGAAGGTGAAGCTCTTAGCACGCTTGTACTCAATAAGCTCCGTGGTGGCCTTCAAGTTGCTGCTGTAAAGGCGCCTGGTTTTGGTGACAGGAGAAAAGACATGCTTGGCGATATTGCTGTAATAGTAGGCGCTAAGTATGTAGTAAATGACGAGCTTGCTGTTAAGATGGAAGATATCGCTCTAAGCGATCTTGGTACTGCTAAGAGCG…
EHV206	Red deer	Netherlands	1	red deer	GATCGCGGATATCTTTCGCCTTACTTTGTTACAAATGCTGAAAAAATGCTGGTGGAATTTGAAAATCCATACATATTCCTTACTGAAAAGAAGATTAATCTTGTACAAAGCATTCTACCAATCTTAGAAAACGTTGCACGGTCTGGAAGACCATTGCTCATCATAGCTGAAGACGTTGAAGGTGAAGCTCTTAGCACGCTTGTACTCAATAAGCTCCGTGGTGGCCTTCAAGTTGCTGCTGTAAAGGCGCCTGGTTTTGGTGACAGGAGAAAAGACATGCTTGGCGATATTGCTGTAATAGTAGGCGCTAAGTATGTAGTAAATGACGAGCTTGCTGTTAAGATGGAAGATATCGCTCTAAGCGATCTTGGTACTGCTAAGAGCGTACGCATCACAAAA…
EHV236	Red deer	Netherlands	1	red deer	GATCGCGGATATCTTTCGCCTTACTTTGTTACAAATGCTGAAAAAATGCTGGTGGAATTTGAAAATCCATACATATTCCTTACTGAAAAGAAGATTAATCTTGTACAAAGCATTCTACCAATCTTAGAAAACGTTGCACGGTCTGGAAGACCATTGCTCATCATAGCTGAAGACGTTGAAGGTGAAGCTCTTAGCACGCTTGTACTCAATAAGCTCCGTGGTGGCCTTCAAGTTGCTGCTGTAAAGGCGCCTGGTTTTGGTGACAGGAGAAAAGACATGCTTGGCGATATTGCTGTAATAGTAGGCGCTAAGTATGTAGTAAATGACGAGCTTGCTGTTAAGATGGAAGATATCGCTCTAAGCGATCTTGGTACTGCTAAGAGCGTACGCATCACAAAA…
EHV250	Red deer	Netherlands	1	red deer	TGATCGCGGATATCTTTCGCCTTACTTTGTTACAAATGCTGAAAAAATGCTGGTGGAATTTGAAAATCCATACATATTCCTTACTGAAAAGAAGATTAATCTTGTACAAAGCATTCTACCAATCTTAGAAAACGTTGCACGGTCTGGAAGACCATTGCTCATCATAGCTGAAGACGTTGAAGGTGAAGCTCTTAGCACGCTTGTACTCAATAAGCTCCGTGGTGGCCTTCAAGTTGCTGCTGTAAAGGCGCCTGGTTTTGGTGACAGGAGAAAAGACATGCTTGGCGATATTGCTGTAATAGTAGGCGCTAAGTATGTAGTAAATGACGAGCTTGCTGTTAAGATGGAAGATATCGCTCTAAGCGATCTTGGTACTGCTAAGAGCGTACGCATCACAAA…
EHV277	Red deer	Netherlands	1	red deer	GATCGCGGATATCTTTCGCCTTACTTTGTTACAAATGCTGAAAAAATGCTGGTGGAATTTGAAAATCCATACATATTCCTTACTGAAAAGAAGATTAATCTTGTACAAAGCATTCTACCAATCTTAGAAAACGTTGCACGGTCTGGAAGACCATTGCTCATCATAGCTGAAGACGTTGAAGGTGAAGCTCTTAGCACGCTTGTACTCAATAAGCTCCGTGGTGGCCTTCAAGTTGCTGCTGTAAAGGCGCCTGGTTTTGGTGACAGGAGAAAAGACATGCTTGGCGATATTGCTGTAATAGTAGGCGCTAAGTATGTAGTAAATGACGAGCTTGCTGTTAAGATGGAAGATATCGCTCTAAGCGATCTTGGTACTGCTAAGAGCGTACGCATCACAAAA…
EHV297	Red deer	Netherlands	1	red deer	TGATCGCGGATATCTTTCGCCTTACTTTGTTACAAATGCTGAAAAAATGCTGGTGGAATTTGAAAATCCATACATATTCCTTACTGAAAAGAAGATTAATCTTGTACAAAGCATTCTACCAATCTTAGAAAACGTTGCACGGTCTGGAAGACCATTGCTCATCATAGCTGAAGACGTTGAAGGTGAAGCTCTTAGCACGCTTGTACTCAATAAGCTCCGTGGTGGCCTTCAAGTTGCTGCTGTAAAGGCGCCTGGTTTTGGTGACAGGAGAAAAGACATGCTTGGCGATATTGCTGTAATAGTAGGCGCTAAGTATGTAGTAAATGACGAGCTTGCTGTTAAGATGGAAGATATCGCTCTAAGCGATCTTGGTACTGCTAAGAGCGTACGCATCACAAA…
EHV15	Red deer	Netherlands	1	red deer	GGTATGCAGTTTGATCGCGGATATCTTTCGCCTTACTTTGTTACAAATGCTGAAAAAATGCTGGTGGAATTTGAAAATCCATACATATTCCTTACTGAAAAGAAGATTAATCTTGTACAAAGCATTCTACCAATCTTAGAAAACGTTGCACGGTCTGGAAGACCATTGCTCATCATAGCTGAAGACGTTGAAGGTGAAGCTCTGAGCACGCTTGTACTCAATAAGCTCCGTGGTGGCCTTCAAGTTGCTGCTGTAAAGGCGCCTGGTTTCGGTGACAGGAGAAAAGACATGCTTGGCGATATTGCTGTAATAGTAGGCGCTAAGTATGTAGTAAATGACGAGCTTGCTGTTAAGATGGAAGATATCGCTCTAAGCGATCTTGGTACTGCTAAGAGCGTA…
EHV112	Red deer	Netherlands	1	red deer	GGTATGCAGTTTGATCGCGGATATCTTTCGCCTTACTTTGTTACAAATGCTGAAAAAATGCTGGTGGAATTTGAAAATCCATACATATTCCTTACTGAAAAGAAGATTAATCTTGTACAAAGCATTCTACCAATCTTAGAAAACGTTGCACGGTCTGGAAGACCATTGCTCATCATAGCTGAAGACGTTGAAGGTGAAGCTCTGAGCACGCTTGTACTCAATAAGCTCCGTGGTGGCCTTCAAGTTGCTGCTGTAAAGGCGCCTGGTTTCGGTGACAGGAGAAAAGACATGCTTGGCGATATTGCTGTAATAGTAGGCGCTAAGTATGTAGTAAATGACGAGCTTGCTGTTAAGATGGAAGATATCGCTCTAAGCGATCTTGGTACTGCTAAGAGCGTA…
EHV291	Red deer	Netherlands	1	red deer	TGATCGCGGATATCTTTCGCCTTACTTTGTTACAAATGCTGAAAAAATGCTGGTGGAATTTGAAAATCCATACATATTCCTTACTGAAAAGAAGATTAATCTTGTACAAAGCATTCTACCAATCTTAGAAAACGTTGCACGGTCTGGAAGACCATTGCTCATCATAGCTGAAGACGTTGAAGGTGAAGCTCTGAGCACGCTTGTACTCAATAAGCTCCGTGGTGGCCTTCAAGTTGCTGCTGTAAAGGCGCCTGGTTTCGGTGACAGGAGAAAAGACATGCTTGGCGATATTGCTGTAATAGTAGGCGCTAAGTATGTAGTAAATGACGAGCTTGCTGTTAAGATGGAAGATATCGCTCTAAGCGATCTTGGTACTGCTAAGAGCGTACGCATCACAAA…
EHV8	Red deer	Netherlands	1	red deer	GGTATGCAGTTTGATCGCGGATATCTTTCGCCTTACTTTGTTACAAATGCTGAAAAAATGCTGGTGGAATTTGAAAATCCATACATATTCCTTACTGAAAAGAAGATTAATCTTGTACAAAGCATTCTACCAATCTTAGAAAACGTTGCACGGTCTGGAAGACCATTGCTCATCATAGCTGAAGACGTTGAAGGTGAAGCTCTGAGCACGCTTGTACTCAATAAGCTCCGTGGTGGCCTTCAAGTTGCTGCTGTAAAGGCGCCTGGTTTTGGTGACAGGAGAAAAGACATGCTTGGCGATATTGCTGTAATAGTAGGCGCTAAGTATGTAGTAAATGACGAGCTTGCTGTTAAGATGGAAGATATCGCTCTAAGCGATCTTGGTACTGCTAAGAGCGTA…
EHV20	Red deer	Netherlands	1	red deer	GGTATGCAGTTTGATCGCGGATATCTTTCGCCTTACTTTGTTACAAATGCTGAAAAAATGCTGGTGGAATTTGAAAATCCATACATATTCCTTACTGAAAAGAAGATTAATCTTGTACAAAGCATTCTACCAATCTTAGAAAACGTTGCACGGTCTGGAAGACCATTGCTCATCATAGCTGAAGACGTTGAAGGTGAAGCTCTGAGCACGCTTGTACTCAATAAGCTCCGTGGTGGCCTTCAAGTTGCTGCTGTAAAGGCGCCTGGTTTTGGTGACAGGAGAAAAGACATGCTTGGCGATATTGCTGTAATAGTAGGCGCTAAGTATGTAGTAAATGACGAGCTTGCTGTTAAGATGGAAGATATCGCTCTAAGCGATCTTGGTACTGCTAAGAGCGTA…
EHV70	Red deer	Netherlands	1	red deer	TGATCGCGGATATCTTTCGCCTTACTTTGTTACAAATGCTGAAAAAATGCTGGTGGAATTTGAAAATCCATACATATTCCTTACTGAAAAGAAGATTAATCTTGTACAAAGCATTCTACCAATCTTAGAAAACGTTGCACGGTCTGGAAGACCATTGCTCATCATAGCTGAAGACGTTGAAGGTGAAGCTCTGAGCACGCTTGTACTCAATAAGCTCCGTGGTGGCCTTCAAGTTGCTGCTGTAAAGGCGCCTGGTTTTGGTGACAGGAGAAAAGACATGCTTGGCGATATTGCTGTAATAGTAGGCGCTAAGTATGTAGTAAATGACGAGCTTGCTGTTAAGATGGAAGATATCGCTCTAAGCGATCTTGGTACTGCTAAGAGCGTACGCATCACAAA…
EHV95	Red deer	Netherlands	1	red deer	ATGGTATGCAGTTTGATCGCGGATATCTTTCGCCTTACTTTGTTACAAATGCTGAAAAAATGCTGGTGGAATTTGAAAATCCATACATATTCCTTACTGAAAAGAAGATTAATCTTGTACAAAGCATTCTACCAATCTTAGAAAACGTTGCACGGTCTGGAAGACCATTGCTCATCATAGCTGAAGACGTTGAAGGTGAAGCTCTGAGCACGCTTGTACTCAATAAGCTCCGTGGTGGCCTTCAAGTTGCTGCTGTAAAGGCGCCTGGTTTTGGTGACAGGAGAAAAGACATGCTTGGCGATATTGCTGTAATAGTAGGCGCTAAGTATGTAGTAAATGACGAGCTTGCTGTTAAGATGGAAGATATCGCTCTAAGCGATCTTGGTACTGCTAAGAGCG…
EHV194	Red deer	Netherlands	1	red deer	GGTATGCAGTTTGATCGCGGATATCTTTCGCCTTACTTTGTTACAAATGCTGAAAAAATGCTGGTGGAATTTGAAAATCCATACATATTCCTTACTGAAAAGAAGATTAATCTTGTACAAAGCATTCTACCAATCTTAGAAAACGTTGCACGGTCTGGAAGACCATTGCTCATCATAGCTGAAGACGTTGAAGGTGAAGCTCTGAGCACGCTTGTACTCAATAAGCTCCGTGGTGGCCTTCAAGTTGCTGCTGTAAAGGCGCCTGGTTTTGGTGACAGGAGAAAAGACATGCTTGGCGATATTGCTGTAATAGTAGGCGCTAAGTATGTAGTAAATGACGAGCTTGCTGTTAAGATGGAAGATATCGCTCTAAGCGATCTTGGTACTGCTAAGAGCGTA…
EHV276	Red deer	Netherlands	1	red deer	TGATCGCGGATATCTTTCGCCTTACTTTGTTACAAATGCTGAAAAAATGCTGGTGGAATTTGAAAATCCATACATATTCCTTACTGAAAAGAAGATTAATCTTGTACAAAGCATTCTACCAATCTTAGAAAACGTTGCACGGTCTGGAAGACCATTGCTCATCATAGCTGAAGACGTTGAAGGTGAAGCTCTGAGCACGCTTGTACTCAATAAGCTCCGTGGTGGCCTTCAAGTTGCTGCTGTAAAGGCGCCTGGTTTTGGTGACAGGAGAAAAGACATGCTTGGCGATATTGCTGTAATAGTAGGCGCTAAGTATGTAGTAAATGACGAGCTTGCTGTTAAGATGGAAGATATCGCTCTAAGCGATCTTGGTACTGCTAAGAGCGTACGCATCACAAA…
EHV293	Red deer	Netherlands	1	red deer	TGATCGCGGATATCTTTCGCCTTACTTTGTTACAAATGCTGAAAAAATGCTGGTGGAATTTGAAAATCCATACATATTCCTTACTGAAAAGAAGATTAATCTTGTACAAAGCATTCTACCAATCTTAGAAAACGTTGCACGGTCTGGAAGACCATTGCTCATCATAGCTGAAGACGTTGAAGGTGAAGCTCTGAGCACGCTTGTACTCAATAAGCTCCGTGGTGGCCTTCAAGTTGCTGCTGTAAAGGCGCCTGGTTTTGGTGACAGGAGAAAAGACATGCTTGGCGATATTGCTGTAATAGTAGGCGCTAAGTATGTAGTAAATGACGAGCTTGCTGTTAAGATGGAAGATATCGCTCTAAGCGATCTTGGTACTGCTAAGAGCGTACGCATCACAAA…
EHV84	Red deer	Netherlands	1	red deer	GGTATGCAGTTTGATCGCGGATATCTTTCGCCTTACTTTGTTACAAATGCTGAAAAAATGCTGGTGGAATTTGAAAATCCATACATATTCCTTACTGAAAAGAAGATTAATCTTGTACAAAGCATTCTACCAATCTTAGAAAACGTTGCACGGTCTGGAAGACCATTGCTCATCATAGCTGAAGACGTTGAAGGTGAAGCTCTGAGCACGCTTGTACTCAATAAGCTCCGTGGTGGCCTTCAAGTTGCTGCTGTAAAGGCGCCTGGTTTTGGTGACAGGAGAAAAGACATGCTTGGCGATATTGCTGTAATAGTAGGCGCTAAGTATGTAGTAAATGACGAGCTTGCTGTTAAGATGGAAGATATCGCTCTAAGCGATCTTGGTACTGCTAAGAGCGTA…
EHV230	Red deer	Netherlands	1	red deer	GCAGTTTGATCGCGGATATCTTTCGCCTTACTTTGTTACAAATGCTGAAAAAATGCTGGTGGAATTTGAAAATCCATACATATTCCTTACTGAAAAGAAGATTAATCTTGTACAAAGCATTCTACCAATCTTAGAAAACGTTGCACGGTCTGGAAGACCATTGCTCATCATAGCTGAAGACGTTGAAGGTGAAGCTCTGAGCACGCTTGTACTCAATAAGCTCCGTGGTGGCCTTCAAGTTGCTGCTGTAAAGGCGCCTGGTTTTGGTGACAGGAGAAAAGACATGCTTGGCGATATTGCTGTAATAGTAGGCGCTAAGTATGTAGTAAATGACGAGCTTGCTGTTAAGATGGAAGATATCGCTCTAAGCGATCTTGGTACTGCTAAGAGCGTACGCAT…
EHV303	Red deer	Netherlands	1	red deer	GGTATGCAGTTTGATCGCGGATATCTTTCGCCTTACTTTGTTACAAATGCTGAAAAAATGCTGGTGGAATTTGAAAATCCATACATATTCCTTACTGAAAAGAAGATTAATCTTGTACAAAGCATTCTACCAATCTTAGAAAACGTTGCACGGTCTGGAAGACCATTGCTCATCATAGCTGAAGACGTTGAAGGTGAAGCTCTTAGCACGCTTGTACTCAATAAGCTCCGTGGTGGCCTTCAAGTTGCTGCTGTAAAGGCGCCTGGTTTCGGTGACAGGAGAAAAGACATGCTTGGCGATATTGCTGTAATAGTAGGCGCTAAGTATGTAGTAAATGACGAGCTTGCTGTTAAGATGGAAGACATCGCTCTAAGCGATCTTGGTACTGCTAAGAGCGTA…
EHV215	Red deer	Netherlands	1	Red deer	TGATCGCGGATATCTTTCGCCTTACTTTGTTACAAATGCTGAAAAAATGCTGGTGGAATTTGAAAATCCATACATATTCCTTACTGAAAAGAAGATTAATCTTGTACAAAGCATTCTACCAATCTTAGAAAACGTTGCACGGTCTGGAAGACCATTGCTCATCATAGCTGAAGACGTTGAAGGTGAAGCTCTGAGCACGCTTGTACTCAATAAGCTCCGTGGTGGCCTTCAAGTTGCTGCTGTAAAGGCGCCTGGTTTCGGTGACAGGAGAAAAGACATGCTTGGCGATATTGCTGTAATAGTAGGCGCTAAGTATGTAGTAAATGACGAGCTTGCTGTTAAGATGGAAGACATCGCTCTAAGCGATCTTGGTACTGCTAAGAGCGTACGCATCACAAA…
EHV300	Red deer	Netherlands	1	red deer	ATGCAGTTTGATCGCGGATATCTTTCGCCTTACTTTGTTACAAATGCTGAAAAAATGCTGGTGGAATTTGAAAATCCATACATATTCCTTACTGAAAAGAAGATTAATCTTGTACAAAGCATTCTACCAATCTTAGAAAACGTTGCACGGTCTGGAAGACCATTGCTCATCATAGCTGAAGACGTTGAAGGTGAAGCTCTKAGCACGCTTGTACTCAATAAGCTCCGTGGTGGCCTTCAAGTTGCTGCTGTAAAGGCGCCTGGTTTCGGTGACAGGAGAAAAGACATGCTTGGCGATATTGCTGTAATAGTAGGCGCTAAGTATGTAGTAAATGACGAGCTTGCTGTTAAGATGGAAGACATCGCTCTAAGCGATCTTGGTACTGCTAAGAGCGTACGC…
EHV242	Red deer	Netherlands	1	red deer	ATGGTATGCAGTTTGATCGCGGATATCTTTCGCCTTACTTTGTTACAAATGCTGAAAAAATGCTGGTGGAATTTGAAAATCCATACATATTCCTTACTGAAAAGAAGATTAATCTTGTACAAAGCATTCTACCAATCTTAGAAAACGTTGCACGGTCTGGAAGACCATTGCTCATCATAGCTGAAGACGTTGAAGGTGAAGCTCTGAGCACGCTTGTACTCAATAAGCTCCGTGGTGGCCTTCAAGTTGCTGCTGTAAAGGCGCCTGGTTTCGGTGATAGAAGAAAAGACATGCTTGGCGATATTGCTGTAATAGTAGGCGCTAAGTATGTAGTAAATGACGAGCTTGCTGTTAAGATGGAAGATATCGCTCTAAGCGATCTTGGTACTGCTAAGAGCG…
EU157920	red deer	Poland	2	red deer	TTTAGGAGGTTCAAAAATGTCAAATACGGTAGTCACGGGTGAGGTATTAGATAAGTCTATTAGGGAGGTAGTACGCATCCTAGAAGATGCAGTTGGTTGTACTGCTGGTCCTAAAGGCCTCACTGTAGCGATTAGTAAGCCTTATGGGTCGCCAGAGATCACAAAGGATGGCTACAAGGTAATGAAGAGTATAAAGCCTGAAGAACCACTGGCTGCCGCTATAGCGAGCATCATTACTCAGAGTGCTTCTCAGTGTAATGATAAGGTGGGAGATGGAACTACTACATGCTCCATACTGACAGCAAAAGTGATTGAAGAAGTCTCAAAAGCGAAAGCTGCTGGATCTGATATTGTTAGCATAAAGAATGGTATTCTCAAGGCTAAGGAAGCGGTTCTCAC…
EU157921	red deer	Poland	1	red deer	TTTAGGAGGTTCAAAAATGTCAAATACGGTAGTCACGGGTGAGGTATTAGATAAGTCTATTAGGGAGGTAGTACGCATCCTAGAAGATGCAGTTGGTTGTACTGCTGGTCCTAAAGGCCTCACTGTAGCGATTAGTAAGCCTTATGGGTCGCCAGAGATCACAAAGGATGGCTACAAGGTAATGAAGAGTATAAAGCCTGAAGAACCACTGGCTGCCGCTATAGCGAGCATCATTACTCAGAGTGCTTCTCAGTGTAATGATAAGGTGGGAGATGGAACTACTACATGCTCCATACTAACAGCAAAAGTGATTGAAGAAGTCTCAAAAGCGAAAGCTGCTGGATCTGATATTGTTAGCATAAAGAATGGTATTCTCAAGGCTAAGGAAGCGGTTCTCAC…
AF478553	Red deer (Cervus elaphus)	Slovenia	1	red deer	TTATGCTACGGTTGTTTGTTCTATTGGTCTAAAGTTTAGGAGGTTCAAAAATGTCAAATACGGTAGTCACGGGTGAGGTATTAGATAAGTCTATTAGGGAGGTAGTACGCATCCTAGAAGATGCAGTTGGTTGTACTGCTGGTCCTAAAGGCCTCACTGTAGCGATTAGTAAGCCTTATGGGTCGCCAGAGATCACAAAGGATGGCTACAAGGTAATGAAGAGTATAAAGCCTGAAGAACCACTGGCTGCCGCTATAGCGAGCATCATTACTCAGAGTGCTTCTCAGTGTAATGATAAGGTGGGAGATGGAACTACTACATGCTCCATACTAACAGCAAAAGTGATTGAAGAAGTCTCAAAAGCGAAAGCTGCTGGATCTGATATTGTTAGCATAAAGA…
AF478557	Red deer (Cervus elaphus)	Slovenia	1	red deer	TTATGCTACGGTTGTTTGTTCTATTGGTCTAAAGTTTAGGAGGTTCAAAAATGTCAAATACGGTAGTCACGGGTGAGGTATTAGATAAGTCTATTAGGGAGGTAGTACGCATCCTAGAAGATGCAGTTGGTTGTACTGCTGGTCCTAAAGGCCTCACTGTAGCGATTAGTAAGCCTTATGGGTCGCCAGAGATCACAAAGGATGGCTACAAGGTAATGAAGAGTATAAAGCCTGAAGAACCACTGGCTGCCGCTATAGCGAGCATCATTACTCAGAGTGCTTCTCAGTGTAATGATAAGGTGGGAGATGGAACTACTACATGCTCCATACTAACAGCAAAAGTGATTGAAGAAGTCTCAAAAGCGAAAGCTGCTGGATCTGATATTGTTAGCATAAAGA…
AF478552	Red deer (Cervus elaphus)	Slovenia	1	red deer	TTATGCTACGGTTGTTTGTTCTATTGGTCTAAAGTTTAGGAGGTTCAAAAATGTCAAATACGGTAGTCACGGGTGAGGTATTAGATAAGTCTATTAGGGAGGTAGTACGCATCCTAGAAGATGCAGTTGGTTGTACTGCTGGTCCTAAAGGCCTCACTGTAGCGATTAGTAAGCCTTATGGGTCGCCAGAGATCACAAAGGATGGCTACAAGGTAATGAAGAGTATAAAGCCTGAAGAACCACTGGCTGCCGCTATAGCGAGCATCATTACTCAGAGTGCTTCTCAGTGTAATGATAAGGTGGGAGATGGAACTACTACATGCTCCATACTAACAGCAAAAGTGATTGAAGAAGTCTCAAAAGCGAAAGCTGCTGGATCTGATATTGTTAGCATAAAGA…
AF478563	Red deer (Cervus elaphus)	Slovenia	1	red deer	TTATGCTACGGTTGTTTGTTCTATTGGTCTAAAGTTTAGGAGGTTCAAAAATGTCAAATACGGTAGTCACGGGTGAGGTATTAGATAAGTCTATTAGGGAGGTAGTACGCATCCTAGAAGATGCAGTTGGTTGTACTGCTGGTCCTAAAGGCCTCACTGTAGCGATTAGTAAGCCTTATGGGTCGCCAGAGATCACAAAGGATGGCTACAAGGTAATGAAGAGTATAAAGCCTGAAGAACCACTGGCTGCCGCTATAGCGAGCATCATTACTCAGAGTGCTTCTCAGTGTAATGATAAGGTGGGAGATGGAACTACTACATGCTCCATACTAACAGCAAAAGTGATTGAAGAAGTCTCAAAAGCGAAAGCTGCTGGATCTGATATTGTTAGCATAAAGA…
AF478562	Red deer (Cervus elaphus)	Slovenia	1	red deer	TTATGCTACGGTTGTTTGTTCTATTGGTCTAAAGTTTAGGAGGTTCAAAAATGTCAAATACGGTAGTCACGGGTGAGGTATTAGATAAGTCTATTAGGGAGGTAGTACGCATCCTAGAAGATGCAGTTGGTTGTACTGCTGGTCCTAAAGGCCTCACTGTAGCGATTAGTAAGCCTTATGGGTCGCCAGAGATCACAAAGGATGGCTACAAGGTAATGAAGAGTATAAAGCCTGAAGAACCACTGGCTGCCGCTATAGCGAGCATCATTACTCAGAGTGCTTCTCAGTGTAATGATAAGGTGGGAGATGGAACTACTACATGCTCCATACTAACAGCAAAAGTGATTGAAGAAGTCTCAAAAGCGAAAGCTGCTGGATCTGATATTGTTAGCATAAAGA…
HM057223	Cervus elaphus (red deer)	Spain	1	red deer	TTATGCTACGGTTGTTTGTTCTATTGGTCTAAAGTTTAGGAGGTTCAAAAATGTCAAATACGGTAGTCACGGGTGAGGTATTAGATAAGTCTATTAGGGAGGTAGTACGCATCCTAGAAGATGCAGTTGGTTGTACTGCTGGTCCTAAAGGCCTCACTGTAGCGATTAGTAAGCCTTATGGGTCGCCAGAGATCACAAAGGATGGCTACAAGGTAATGAAGAGTATAAAGCCTGAAGAACCACTGGCTGCCGCTATAGCGAGCATCATTACTCAGAGTGCTTCTCAGTGTAATGATAAGGTGGGAGATGGAACTACTACATGCTCCATACTAACAGCAAAAGTGATTGAAGAAGTCTCAAAAGCGAAAGCTGCTGGATCTGATATTGTTAGCATAAAGA…
HM057225	Cervus elaphus (red deer)	Spain	1	red deer	TTATGCTACGGTTGTTTGTTCTATTGGTCTAAAGTTTAGGAGGTTCAAAAATGTCAAATACGGTAGTCACGGGTGAGGTATTAGATAAGTCTATTAGGGAGGTAGTACGCATCCTAGAAGATGCAGTTGGTTGTACTGCTGGTCCTAAAGGCCTCACTGTAGCGATTAGTAAGCCTTATGGGTCGCCAGAGATCACAAAGGATGGCTACAAGGTAATGAAGAGTATAAAGCCTGAAGAACCACTGGCTGCCGCTATAGCGAGCATCATTACTCAGAGTGCTTCTCAGTGTAATGATAAGGTGGGAGATGGAACTACTACATGCTCCATACTAACAGCAAAAGTGATTGAAGAAGTCTCAAAAGCGAAAGCTGCTGGATCTGATATTGTTAGCATAAAGA…
HM057228	Ixodes ricinus (fed on red deer)	Spain	1	red deer	TTATGCTACGGTTGTTTGTTCTATTGGTCTAAAGTTTAGGAGGTTCAAAAATGTCAAATACGGTAGTCACGGGTGAGGTATTAGATAAGTCTATTAGGGAGGTAGTACGCATCCTAGAAGATGCAGTTGGTTGTACTGCTGGTCCTAAAGGCCTCACTGTAGCGATTAGTAAGCCTTATGGGTCGCCAGAGATCACAAAGGATGGCTACAAGGTAATGAAGAGTATAAAGCCTGAAGAACCACTGGCTGCCGCTATAGCGAGCATCATTACTCAGAGTGCTTCTCAGTGTAATGATAAGGTGGGAGATGGAACTACTACATGCTCCATACTAACAGCAAAAGTGATTGAAGAAGTCTCAAAAGCGAAAGCTGCTGGATCTGATATTGTTAGCATAAAGA…
HM057229	Ixodes ricinus (fed on red deer)	Spain	1	red deer	TTATGCTACGGTTGTTTGTTCTATTGGTCTAAAGTTTAGGAGGTTCAAAAATGTCAAATACGGTAGTCACGGGTGAGGTATTAGATAAGTCTATTAGGGAGGTAGTACGCATCCTAGAAGATGCAGTTGGTTGTACTGCTGGTCCTAAAGGCCTCACTGTAGCGATTAGTAAGCCTTATGGGTCGCCAGAGATCACAAAGGATGGCTACAAGGTAATGAAGAGTATAAAGCCTGAAGAACCACTGGCTGCCGCTATAGCGAGCATCATTACTCAGAGTGCTTCTCAGTGTAATGATAAGGTGGGAGATGGAACTACTACATGCTCCATACTAACAGCAAAAGTGATTGAAGAAGTCTCAAAAGCGAAAGCTGCTGGATCTGATATTGTTAGCATAAAGA…
HM057227	red deer	Spain	1	red deer	TTATGCTACGGTTGTTTGTTCTATTGGTCTAAAGTTTAGGAGGTTCAAAAATGTCAAATACGGTAGTCACGGGTGAGGTATTAGATAAGTCTATTAGGGAGGTAGTACGCATCCTAGAAGATGCAGTTGGTTGTACTGCTGGTCCTAAAGGCCTCACTGTAGCGATTAGTAAGCCTTATGGGTCGCCAGAGATCACAAAGGATGGCTACAAGGTAATGAAGAGTATAAAGCCTGAAGAACCACTGGCTGCCGCTATAGCGAGCATCATTACTCAGAGTGCTTCTCAGTGTAATGATAAGGTGGGAGATGGAACTACTACATGCTCCATACTAACAGCAAAAGTGATTGAAGAAGTCTCAAAAGCGAAAGCTGCTGGATCTGATATTGTTAGCATAAAGA…
HM057226	Ixodes ricinus (fed on red deer)	Spain	1	red deer	TTATGCTACGGTTGTTTGTTCTATTGGTCTAAAGTTTAGGAGGTTCAAAAATGTCAAATACGGTAGTCACGGGTGAGGTATTAGATAAGTCTATTAGGGAGGTAGTACGCATCCTAGAAGATGCAGTTGGTTGTACTGCTGGTCCTAAAGGCCTCACTGTAGCGATTAGTAAGCCTTATGGGTCGCCAGAGATCACAAAGGATGGCTACAAGGTAATGAAGAGTATAAAGCCTGAAGAACCACTGGCTGCCGCTATAGCGAGCATCATTACTCAGAGTGCTTCTCAGTGTAATGATAAGGTGGGAGATGGAACTACTACATGCTCCATACTAACAGCAAAAGTGATTGAAGAAGTCTCAAAAGCGAAAGCTGCTGGATCTGATATTGTTAGCATAAAGA…
HM057224	Cervus elaphus (red deer)	Spain	1	red deer	TTATGCTACGGTTGTTTGTTCTATTGGTCTAAAGTTTAGGAGGTTCAAAAATGTCAAATACGGTAGTCACGGGTGAGGTATTAGATAAGTCTATTAGGGAAGTAGTACGCATCCTAGAAGATGCAGTTGGTTGTACTGCTGGTCCTAAAGGCCTCACTGTAGCGATTAGTAAGCCTTATGGGTCGCCAGAGATCACAAAGGATGGCTACAAGGTAATGAAGAGTATAAAGCCTGAAGAACCACTGGCTGCCGCTATAGCGAGCATCATTACTCAGAGTGCTTCTCAGTGTAATGATAAGGTGGGAGATGGAACTACTACATGCTCCATACTAACAGCAAAAGTGATTGAAGAAGTCTCAAAAGCGAAAGCTGCTGGATCTGATATTGTTAGCATAAAGA…
I.triangulicepsGent	Apodemus sylvaticus/wood mouse	Belgium	3	rodent	CGGATATCTTTCGCCTTACTTCGTTACAAATGCTGAAAAGATGCTTGTGGAATTTGAAAATCCATACATATTCCTCACTGAAAAGAAGATTAATCTTGTACAAAGCATTCTACCAATATTAGAAAACGTTGCGAGAGCTGGGAGACCATTGCTCATTATAGCTGAAGACGTTGAAGGTGAAGCTCTGAGTACGCTTGTACTTAATAAGCTCCGTGGTGGGCTTCAAGTTGCTGCTGTAAAGGCACCTGGTTTCGGTGATAGAAGAAAGGACATGCTAGGCGATATTGCTGTAATAGTGGGCGCTAAGTATGTAGTAAATGATGAGCTTGCTGTTAAGATGGAAGATATCGCTCTAAGCGATTTGGGTACTGCTAAGAGCGTTCGCATTACAAAAGACGC…
KF031392	rodent	Italy	2	rodent	GAGGTATTAGATAAGTCTATTAGGGAGGTAGTACGCATCCTAGAAGATGCAGTTGGTTGTACTGCTGGTCCTAAAGGCCTCACTGTAGCGATTAGTAAGCCTTATGGGTCGCCAGAGATCACAAAGGATGGCTACAAGGTAATGAAGAGTATAAAGCCTGAAGAACCACTGGCTGCCGCTATAGCGAGCATCATTACTCAGAGTGCTTCTCAGTGTAATGATAAGGTGGGAGATGGAACTACTACATGCTCCATACTGACAGCAAAAGTGATTGAAGAAGTCTCAAAAGCGAAAGCTGCTGGATCTGATATTGTTAGCATAAAGAATGGTATTCTCAAGGCTAAGGAAGCGGTTCTTACAGCGCTTATGTCTATGAGACGTGAAGTAGAAGAAGACGAA…
KF031385	rodent	Italy	3	rodent	GAGGTGTTAGATAAGTCTATTAGGGAAGTAGTACGCATCCTCGAAGATGCAGTTGGTTGTACTGCTGGTCCTAAAGGCCTCACTGTAGCGATTAGTAAGCCTTATGGGTCGCCAGAGATCACAAAGGATGGCTACAAGGTAATGAAGAGTATAAAGCCTGAAGAACCACTGGCTGCCGCTATAGCGAGCATCATTACTCAGAGTGCTTCTCAGTGTAATGATAAGGTGGGAGATGGAACTACTACATGCTCCATACTGACAGCTAAGGTAATTGAGGAAGTCTCAAAAGCAAAAGCTGCGGGATCTGATATTGTTAGCATAAAGAATGGTATTCTTAAGGCTAAAGAAGCAGTTCTAACAGCGTTGATGTCTATGAGACGTGAAGTGGAAGAAGATGAA…
KF031390	rodent	Italy	3	rodent	GAGGTGTTAGATAAGTCTATTAGGGAAGTAGTACGCATCCTCGAAGATGCAGTTGGTTGTACTGCTGGTCCTAAAGGCCTCACTGTAGCGATTAGTAAGCCTTATGGGTCGCCAGAGATCACAAAGGATGGCTACAAGGTAATGAAGAGTATAAAGCCTGAAGAACCACTGGCTGCCGCTATAGCGAGCATCATTACTCAGAGTGCTTCTCAGTGTAATGATAAGGTGGGAGATGGAACTACTACATGCTCCATACTGACAGCTAAGGTAATTGAGGAAGTCTCAAAAGCAAAAGCTGCGGGATCTGATATTGTTAGCATAAAGAATGGTATTCTTAAGGCTAAAGAAGCAGTTCTAACAGCGTTGATGTCTATGAGACGTGAAGTGGAAGAAGATGAA…
KF031384	rodent	Italy	3	rodent	GAGGTGTTAGATAAGTCTATTAGGGAAGTAGTACGCATCCTCGAAGATGCAGTTGGTTGTACTGCTGGTCCTAAAGGCCTCACTGTAGCGATTAGTAAGCCTTATGGGTCGCCAGAGATCACAAAGGATGGCTACAAGGTAATGAAGAGTATAAAGCCTGAAGAACCACTGGCTGCCGCTATAGCGAGCATCATTACTCAGAGTGCTTCTCAGTGTAATGATAAGGTGGGAGATGGAACTACTACATGCTCCATACTGACAGCTAAGGTAATTGAGGAAGTCTCAAAAGCAAAAGCTGCGGGATCTGATATTGTTAGCATAAAGAATGGTATTCTTAAGGCTAAAGAAGCAGTTCTAACAGCGTTGATGTCTATGAGACGTGAAGTGGAAGAAGATGAA…
miceear	Rodent	Netherlands	3	rodent	GGATATCTTTCGCCTTACTTCGTTACAAATGCTGAAAAGATGCTTGTGGAATTTGAAAATCCATACATATTCCTCACTGAAAAGAAGATTAATCTTGTACAAAGCATTCTACCAATATTAGAAAACGTTGCGAGAGCTGGGAGACCATTGCTCATTATAGCGGAAGACGTTGAAGGTGAAGCTCTGAGTACGCTTGTACTTAATAAGCTCCGTGGTGGGCTTCAAGTTGCTGCTGTAAAGGCACCTGGTTTCGGTGATAGAAGAAAGGACATGCTAGGCGATATTGCTGTAATAGTGGGCGCTAAGTATGTAGTAAATGATGAGCTTGCTGTTAAGATGGAAGATATCGCTCTAAGCGATTTGGGTACTGCTAAGAGCGTTCGCATTACAAAAGACGCG…
mice_29	Rodent	Netherlands	3	rodent	GGATATCTTTCGCCTTACTTCGTTACAAATGCTGAAAAGATGCTTGTGGAATTTGAAAATCCATACATATTCCTCACTGAAAAGAAGATTAATCTTGTACAAAGCATTCTACCAATATTAGAAAACGTTGCGAGAGCTGGGAGACCATTGCTCATTATAGCGGAAGACGTTGAAGGTGAAGCTCTGAGTACGCTTGTACTTAATAAGCTCCGTGGTGGGCTTCAAGTTGCTGCTGTAAAGGCACCTGGTTTCGGTGATAGAAGAAAGGACATGCTAGGCGATATTGCTGTAATAGTGGGCGCTAAGTATGTAGTAAATGATGAGCTTGCTGTTAAGATGGAAGATATCGCTCTAAGCGATTTGGGTACTGCTAAGAGCGTTCGCATTACAAAAGACGCG…
KC583432	Vole	Russia	3	rodent	TAGTCTTATGCTCCAGTTGTTTGTTCTATTGGTCTAAAGTTTAGGAGGTTCAAAAATGTCAAATACGGTAGTCACGGGTGAGGTGTTAGATAAGTCTATTAGGGAAGTAGTACGCATCCTCGAGGATGCAGTTGGTTGTACTGCTGGTCCTAAAGGCCTCACTGTAGCGATTAGTAAGCCTTATGGGTCGCCAGAGATCACAAAGGATGGCTACAAGGTAATGAAGAGTATAAAGCCTGAAGAACCACTGGCTGCCGCTATAGCGAGCATCATTACTCAGAGTGCTTCTCAGTGTAATGATAAGGTGGGAGATGGAACTACTACATGCTCCATACTGACAGCTAAGGTAATCGAGGAAGTCTCAAAAGCAAAAGCTGCGGGATCTGATATTGTTAGCAT…
KF701460	Larvae feeding on vole	Russia	3	rodent	GTTCTATTGGTCTAAAGTTTAGGAGGTTCAAAAATGTCAAATACGGTAGTCACGGGTGAGGTGTTAGATAAGTCTATTAGGGAAGTAGTACGCATCCTCGAAGATGCAGTTGGTTGTACTGCTGGTCCTAAAGGCCTCACTGTAGCGATTAGTAAGCCTTATGGGTCGCCAGAGATCACAAAGGATGGCTACAAGGTAATGAAGAGTATAAAGCCTGAAGAGCCACTGGCTGCCGCTATAGCGAGCATCATTACTCAGAGTGCTTCTCAGTGTAATGATAAGGTGGGAGATGGCACTACTACATGCTCCATACTGACAGCTAAGGTGATCGAGGAAGTCTCAAAGGCAAAAGCTGCGGGATCCGATATTGTTAGCATAAAGAATGGTATTCTTAAGGCT…
HQ630619	Tamias sibiricus	Russia	2	rodent	TAGTCTTATGCTACGGTTGTTTGTTCTATTGGTCTAAAGTTTAGGAGGTTCAAAAATGTCAAATACGGTAGTCACGGGTGAGGTATTAGATAAGTCTATTAGGGAGGTAGTACGCATCCTAGAAGATGCAGTTGGTTGTACTGCTGGTCCTAAAGGCCTCACTGTAGCGATTAGTAAGCCTTATGGGTCACCAGAGATCACAAAGGATGGCTACAAGGTAATGAAGAGTATAAAGCCTGAAGAACCACTGGCTGCCGCTATAGCGAGCATCATTACTCAGAGTGCTTCTCAGTGTAATGATAAGGTGGGAGATGGAACTACTACATGCTCCATACTGACAGCAAAAGTGATTGAAGAAGTCTCAAAAGCGAAAGCTGCTGGATCTGATATTGTTAGCAT…
HQ630618	Tamias sibiricus	Russia	2	rodent	TAGTCTTATGCTACAGTTGTTTGTTCTATTGGTCTAAAGTTTAGGAGGTTCAAAAATGTCAAATACGGTAGTCACGGGTGAGGTATTAGATAAGTCTATTAGGGAGGTAGTACGCATCCTAGAAGATGCAGTTGGTTGTACTGCTGGTCCTAAAGGCCTCACTGTAGCGATTAGTAAGCCTTATGGGTCACCAGAGATCACAAAGGATGGCTACAAGGTAATGAAGAGTATAAAGCCTGAAGAACCACTGGCTGCCGCTATAGCGAGCATCATTACTCAGAGTGCTTCTCAGTGTAATGATAAGGTGGGAGATGGAACTACTACATGCTCCATACTGACAGCAAAAGTGATTGAAGAAGTCTCAAAAGCGAAAGCTGCTGGATCTGATATTGTTAGCAT…
KC583431	Vole	Russia	3	rodent	TAGTCTTATGCTCCAGTTGTTTGTTCTATTGGTCTAAAGTTTAGGAGGTTCAAAAATGTCAAATACGGTAGTCACGGGTGAGGTGTTGGATAAGTCTATTAGGGAAGTAGTACGCATCCTCGAAGATGCAGTTGGTTGTACTGCTGGTCCTAAAGGCCTCACTGTAGCGATTAGTAAGCCTTATGGGTCGCCAGAGATCACAAAGGATGGCTACAAGGTAATGAAGAGTATAAAGCCTGAAGAACCACTGGCTGCCGCTATAGCGAGCATCATTACTCAGAGTGCTTCTCAGTGTAATGATAAGGTGGGAGATGGAACTACTACATGCTCCATACTGACAGCTAAGGTAATCGAGGAAGTCTCAAAAGCAAAAGCTGCGGGATCTGATATTGTTAGCAT…
KC753762	Vole	Russia	3	rodent	GAGCATAGTCTTATGCTCCAGTTGTTTGTTCTATTGGTCTAAAGTTTAGGAGGTTCAAAAATGTCAAATACGGTAGTCACGGGTGAGGTGTTAGATAAGTCTATTAGGGAAGTAGTACGCATCCTCGAAGATGCAGTTGGTTGTACTGCTGGTCCTAAAGGCCTCACTGTAGCGATTAGTAAGCCTTATGGGTCGCCAGAGATCACAAAGGATGGCTACAAGGTAATGAAGAGTATAAAGCCTGAAGAACCACTGGCTGCCGCTATAGCGAGCATCATTACTCAGAGTGCTTCTCAGTGTAATGATAAGGTGGGAGATGGAACTACTACATGCTCCATACTGACAGCTAAGGTAATCGAGGAAGTCTCAAAAGCAAAAGCTGCGGGATCTGATATTGTT…
HQ630617	Sorex araneus	Russia	3	rodent	AGCATAGTCTTATGCTCCAGTTGTTTGTTCTATTGGTCTAAAGTTTAGGAGGTTCAAAAATGTCAAATACGGTAGTCACGGGTGAGGTGTTAGATAAGTCTATTAGGGAAGTAGTACGCATCCTCGAAGATGCAGTTGGTTGTACTGCTGGTCCTAAAGGCCTCACTGTAGCGATTAGTAAGCCTTATGGGTCGCCAGAGATCACAAAGGATGGCTACAAGGTAATGAAGAGTATAAAGCCTGAAGAACCACTGGCTGCCGCTATAGCGAGCATCATTACTCAGAGTGCTTCTCAGTGTAATGATAAGGTGGGAGATGGAACTACTACATGCTCCATACTGACAGCTAAGGTAATCGAGGAAGTCTCAAAAGCAAAAGCTGCGGGATCTGATATTGTTA…
HQ630616	Myodes rutilus	Russia	3	rodent	AGCATAGTCTTATGCTCCAGTTGTTTGTTCTATTGGTCTAAAGTTTAGGAGGTTCAAAAATGTCAAATACGGTAGTCACGGGTGAGGTGTTAGATAAGTCTATTAGGGAAGTAGTACGCATCCTCGAAGATGCAGTTGGTTGTACTGCTGGTCCTAAAGGCCTCACTGTAGCGATTAGTAAGCCTTATGGGTCGCCAGAGATCACAAAGGATGGCTACAAGGTAATGAAGAGTATAAAGCCTGAAGAACCACTGGCTGCCGCTATAGCGAGCATCATTACTCAGAGTGCTTCTCAGTGTAATGATAAGGTGGGAGATGGAACTACTACATGCTCCATACTGACAGCTAAGGTAATCGAGGAAGTCTCAAAAGCAAAAGCTGCGGGATCTGATATTGTTA…
KF701461	Larvae feeding on vole	Russia	3	rodent	TCCGGTTGTTTGTTCTATTGGTCTAAAGTTTAGGAGGTTCAAAAATGTCAAATACGGTAGTCACGGGTGAGGTGTTAGATAAGTCTATTAGGGAAGTAGTACGCATCCTCGAAGATGCAGTTGGTTGTACTGCTGGTCCTAAAGGCCTCACTGTAGCGATTAGTAAGCCTTATGGGTCGCCAGAGATCACAAAGGATGGCTACAAGGTAATGAAGAGTATAAAGCCTGAAGAGCCACTGGCTGCCGCTATAGCGAGCATCATTACTCAGAGTGCTTCTCAGTGTAATGATAAGGTGGGAGATGGCACTACTACATGCTCCATACTGACAGCTAAGGTGATCGAGGAAGTCTCAAAGGCAAAAGCTGCGGGATCCGATATTGTTAGCATAAAGAATGGTA…
KF701462	Larvae feeding on vole	Russia	3	rodent	TGTTCTATTGGTCTAAAGTTTAGGAGGTTCAAAAATGTCAAATACGGTAGTCACGGGTGAGGTGTTAGATAAGTCTATTAGGGAAGTAGTACGCATCCTCGAAGATGCAGTTGGTTGTACTGCTGGTCCTAAAGGCCTCACTGTAGCGATTAGTAAGCCTTATGGGTCGCCAGAGATCACAAAGGATGGCTACAAGGTAATGAAGAGTATAAAGCCTGAAGAGCCACTGGCTGCCGCTATAGCGAGCATCATTACTCAGAGTGCTTCTCAGTGTAATGATAAGGTGGGAGATGGCACTACTACATGCTCCATACTGACAGCTAAGGTGATCGAGGAAGTCTCAAAGGCAAAAGCTGCGGGATCCGATATTGTTAGCATAAAGAATGGTATTCTTAAGGC…
HQ630615	Myodes rufocanus	Russia	3	rodent	TAGTCTTATGCTCCGGTTGTTTGTTCTATTGGTCTAAAGTTTAGGAGGTTCAAAAATGTCAAATACGGTAGTCACGGGTGAGGTGTTAGATAAGTCTATTAGGGAAGTAGTACGCATCCTCGAAGATGCAGTTGGTTGTACTGCTGGTCCTAAAGGCCTCACTGTAGCGATTAGTAAGCCTTATGGGTCGCCAGAGATCACAAAGGATGGCTACAAGGTAATGAAGAGTATAAAGCCTGAAGAGCCACTGGCTGCCGCTATAGCGAGCATCATTACTCAGAGTGCTTCTCAGTGTAATGATAAGGTGGGAGATGGCACTACTACATGCTCCATACTGACAGCTAAGGTGATCGAGGAAGTCTCAAAGGCAAAAGCTGCGGGATCCGATATTGTTAGCAT…
HQ630614	Myodes rufocanus	Russia	3	rodent	TAGTCTTATGCTCCGGTTGTTTGTTCTATTGGTCTAAAGTTTAGGAGGTTCAAAAATGTCAAATACGGTAGTCACGGGTGAGGTGTTAGATAAGTCTATTAGGGAAGTAGTACGCATCCTCGAAGATGCAGTTGGTTGTACTGCTGGTCCTAAAGGCCTCACTGTAGCGATTAGTAAGCCTTATGGGTCGCCAGAGATCACAAAGGATGGCTACAAGGTAATGAAGAGTATAAAGCCTGAAGAGCCACTGGCTGCCGCTATAGCGAGCATCATTACTCAGAGTGCTTCTCAGTGTAATGATAAGGTGGGAGATGGCACTACTACATGCTCCATACTGACAGCTAAGGTGATCGAGGAAGTCTCAAAGGCAAAAGCTGCGGGATCCGATATTGTTAGCAT…
KF383228	Vole	Slovakia	3	rodent	TTATGCTACGGTTGTTTGTTCTATTGGTCTAAAGTTTAGGAGGTTCAAAAATGTCAAATACGGTAGTCACGGGTGAGGTGTTAGATAAGTCTATTAGGGAAGTAGTACGCATCCTCGAAGATGCAGTTGGTTGTACTGCTGGTCCTAAAGGCCTCACTGTAGCGATTAGTAAGCCTTATGGGTCGCCAGAGATCACAAAGGATGGCTACAAGGTAATGAAGAGTATAAAGCCTGAAGAACCACTGGCTGCCGCTATAGCGAGCATCATTACTCAGAGTGCTTCTCAGTGTAATGATAAGGTGGGAGATGGAACTACTACATGCTCCATACTGACAGCTAAGGTAATTGAGGAAGTCTCAAAAGCAAAAGCTGCGGGATCTGATATTGTTAGCATAAAGA…
KF383227	Vole	Slovakia	3	rodent	TTATGCTACGGTTGTTTGTTCTATTGGTCTAAAGTTTAGGAGGTTCAAAAATGTCAAATACGGTAGTCACGGGTGAGGTGTTAGATAAGTCTATTAGGGAAGTAGTACGCATCCTCGAAGATGCAGTTGGTTGTACTGCTGGTCCTAAAGGCCTCACTGTAGCGATTAGTAAGCCTTATGGGTCGCCAGAGATCACAAAGGATGGCTACAAGGTAATGAAGAGTATAAAGCCTGAAGAACCACTGGCTGCCGCTATAGCGAGCATCATTACTCAGAGTGCTTCTCAGTGTAATGATAAGGTGGGAGATGGAACTACTACATGCTCCATACTGACAGCTAAGGTAATTGAGGAAGTCTCAAAAGCAAAAGCTGCGGGATCTGATATTGTTAGCATAAAGA…
KF383230	Vole	Slovakia	3	rodent	TTATGCTACGGTTGTTTGTTCTATTGGTCTAAAGTTTAGGAGGTTCAAAAATGTCAAATACGGTAGTCACGGGTGAGGTGTTAGATAAGTCTATTAGGGAAGTAGTACGCATCCTCGAAGATGCAGTTGGTTGTACTGCTGGTCCTAAAGGCCTCACTGTAGCGATTAGTAAGCCTTATGGGTCGCCAGAGATCACAAAGGATGGCTACAAGGTAATGAAGAGTATAAAGCCTGAAGAACCACTGGCTGCCGCTATAGCGAGCATCATTACTCAGAGTGCTTCTCAGTGTAATGATAAGGTGGGAGATGGAACTACTACATGCTCCATACTGACAGCTAAGGTAATTGAGGAAGTCTCAAAAGCAAAAGCTGCGGGATCTGATATTGTTAGCATAAAGA…
KF383232	I. trianguliceps fed	Slovakia	3	rodent	TTATGCTACGGTTGTTTGTTCTATTGGTCTAAAGTTTAGGAGGTTCAAAAATGTCAAATACGGTAGTCACGGGTGAGGTGTTAGATAAGTCTATTAGGGAAGTAGTACGCATCCTCGAAGATGCAGTTGGTTGTACTGCTGGTCCTAAAGGCCTCACTGTAGCGATTAGTAAGCCTTATGGGTCGCCAGAGATCACAAAGGATGGCTACAAGGTAATGAAGAGTATAAAGCCTGAAGAACCACTGGCTGCCGCTATAGCGAGCATCATTACTCAGAGTGCTTCTCAGTGTAATGATAAGGTGGGAGATGGAACTACTACATGCTCCATACTGACAGCTAAGGTAATTGAGGAAGTCTCAAAAGCAAAAGCTGCGGGATCTGATATTGTTAGCATAAAGA…
KF383235	I. trianguliceps fed	Slovakia	3	rodent	TTATGCTACGGTTGTTTGTTCTATTGGTCTAAAGTTTAGGAGGTTCAAAAATGTCAAATACGGTAGTCACGGGTGAGGTGTTAGATAAGTCTATTAGGGAAGTAGTACGCATCCTCGAAGATGCAGTTGGTTGTACTGCTGGTCCTAAAGGCCTCACTGTAGCGATTAGTAAGCCTTATGGGTCGCCAGAGATCACAAAGGATGGCTACAAGGTAATGAAGAGTATAAAGCCTGAAGAACCACTGGCTGCCGCTATAGCGAGCATCATTACTCAGAGTGCTTCTCAGTGTAATGATAAGGTGGGAGATGGAACTACTACATGCTCCATACTGACAGCTAAGGTAATTGAGGAAGTCTCAAAAGCAAAAGCTGCGGGATCTGATATTGTTAGCATAAAGA…
KF383233	I.trianguliceps fed	Slovakia	3	rodent	TTATGCTACGGTTGTTTGTTCTATTGGTCTAAAGTTTAGGAGGTTCAAAAATGTCAAATACGGTAGTCACGGGTGAGGTGTTAGATAAGTCTATTAGGGAAGTAGTACGCATCCTCGAAGATGCAGTTGGTTGTACTGCTGGTCCTAAAGGCCTCACTGTAGCGATTAGTAAGCCTTATGGGTCGCCAGAGATCACAAAGGATGGCTACAAGGTAATGAAGAGTATAAAGCCTGAAGAACCACTGGCTGCCGCTATAGCGAGCATCATTACTCAGAGTGCTTCTCAGTGCAATGATAAGGTGGGAGATGGAACTACTACATGCTCCATACTGACAGCTAAGGTAATTGAGGAAGTCTCAAAAGCAAAAGCTGCGGGATCTGATATTGTTAGCATAAAGA…
KF383231	Vole	Slovakia	3	rodent	TTATGCTACGGTTGTTTGTTCTATTGGTCTAAAGTTTAGGAGGTTCAAAAATGTCAAATACGGTAGTCACGGGTGAGGTGTTAGATAAGTCTATTAGGGAAGTAGTACGCATCCTCGAAGATGCAGTTGGTTGTACTGCTGGTCCTAAAGGCCTCACTGTAGCGATTAGTAAGCCTTATGGGTCGCCAGAGATCACAAAGGATGGCTACAAGGTAATGAAGAGTATAAAGCCTGAAGAACCACTGGCTGCCGCTATAGCGAGCATCATTACTCAGAGTGCTTCTCAGTGTAATGATAAGGTGGGAGATGGAACTACTACATGCTCCATACTGACAGCTAAGGTAATTGAGGAAGTCTCAAAAGCAAAAGCTGCGGGATCTGATATTGTTAGCATAAAGA…
KF383229	Vole	Slovakia	3	rodent	TTATGCTACGGTTGTTTGTTCTATTGGTCTAAAGTTTAGGAGGTTCAAAAATGTCAAATACGGTAGTCACGGGTGAGGTGTTAGATAAGTCTATTAGGGAAGTAGTACGCATCCTCGAAGATGCAGTTGGTTGTACTGCTGGTCCTAAAGGCCTCACTGTAGCGATTAGTAAGCCTTATGGGTCGCCAGAGATCACAAAGGATGGCTACAAGGTAATGAAGAGTATAAAGCCTGAAGAACCACTGGCTGCCGCTATAGCGAGCATCATTACTCAGAGTGCTTCTCAGTGTAATGATAAGGTGGGAGATGGAACTACTACATGCTCCATACTGACAGCTAAGGTAATTGAGGAAGTCTCAAAAGCAAAAGCTGCGGGATCTGATATTGTTAGCATAAAGA…
KF383234	I. trianguliceps fed	Slovakia	3	rodent	TTATGCTACGGTTGTTTGTTCTATTGGTCTAAAGTTTAGGAGGTTCAAAAATGTCAAATACGGTAGTCACGGGTGAGGTGTTAGATAAGTCTATTAGGGAAGTAGTACGCATCCTCGAAGATGCAGTTGGTTGTACTGCTGGTCCTAAAGGCCTCACTGTAGCGATTAGTAAGCCTTATGGGTCGCCAGAGATCACAAAGGATGGCTACAAGGTAATGAAGAGTATAAAGCCTGAAGAACCACTGGCTGCCGCTATAGCGAGCATCATTACTCAGAGTGCTTCTCAGTGTAATGATAAGGTGGGAGATGGAACTACTACATGCTCCATACTGACAGCTAAGGTAATTGAGGAAGTCTCAAAAGCAAAAGCTGCGGGATCTGATATTGTTAGCATAAAGA…
KF383236	I. trianguliceps fed	Slovakia	3	rodent	TTATGCTACGCTTGTTTGTTCTATTGGTCTAAAGTTTAGGAGGTTCAAAAATGTCAAATACGGTAGTCACGGGTGAGGTGTTAGATAAGTCTATTAGGGAAGTAGTACGCATCCTCGAAGATGCAGTTGGTTGTACTGCTGGTCCTAAAGGCCTCACTGTAGCGATTAGTAAGCCTTATGGGTCGCCAGAGATCACAAAGGATGGCTACAAGGTAATGAAGAGTATAAAGCCTGAAGAACCACTGGCTGCCGCTATAGCGAGCATCATTACTCAGAGTGCTTCTCAGTGTAATGATAAGGTGGGAGATGGAACTACTACATGCTCCATACTGACAGCTAAGGTAATTGAGGAAGTCTCAAAAGCAAAAGCTGCGGGATCTGATATTGTTAGCATAAAGA…
AF192796	Clethrionomys glareolus	Switzerland	3	rodent	TTATGCTCCAGTTGTTTGTTCTATTGGTCTAAAGTTTAGGAGGTTCAAAAATGTCAAATACGGTAGTCACGGGTGAGGTGTTAGATAAGTCTATTAGGGAAGTAGTACGCATCCTCGAAGATGCAGTTGGTTGTACTGCTGGTCCTAAAGGCCTCACTGTAGCGATTAGTAAGCCTTATGGGTCGCCAGAGATCACAAAGGATGGCTACAAGGTAATGAAGAGTATAAAGCCTGAAGAACCACTGGCTGCCGCTATAGCGAGCATCATTACTCAGAGTGCTTCTCAGTGTAATGATAAGGTGGGAGATGGAACTACTACATGCTCCATACTGACAGCTAAGGTAATTGAGGAAGTCTCAAAAGCAAAAGCTGCGGGATCTGATATTGTTAGCATAAAGA…
GQ988761	Capreolus capreolus (roe deer)	Austria	2	roe deer	GGATATCTTTCGCCTTACTTTGTTACAAATGCTGAAAAAATGCTGGTGGAATTTGAAAATCCATACATATTCCTTACTGAAAAGAAGATTAATCTTGTACAAAGCATTCTACCAATATTAGAAAACGTTGCGAGAGCTGGTAGACCATTGCTTATCATAGCTGAAGATGTTGAAGGTGAAGCTCTGAGCACGCTTGTACTCAATAAGCTCCGTGGTGGGCTTCAAGTTGCTGCTGTAAAGGCGCCTGGTTTCGGTGACAGAAGAAAAGACATGCTAGGCGATATTGCCGTAATAGTAGGCGCTAAGTATGTAGTAAATGACGAGCTTGCTGTTAAGATGGAAGATATCGCTCTAAGCGATCTTGGTACTGCTAAGAGCGTGCGCATCACAAAAGACGCA…
GQ988753	Capreolus capreolus (roe deer)	Austria	2	roe deer	GGATATCTTTCGCCTTACTTTGTTACAAATGCTGAAAAAATGCTGGTGGAATTTGAAAATCCATACATATTCCTTACTGAAAAGAAGATTAATCTTGTACAAAGCATTCTACCAATATTAGAAAACGTTGCGAGAGCTGGTAGACCATTGCTTATCATAGCTGAAGATGTTGAAGGTGAAGCTCTGAGCACGCTTGTACTCAATAAGCTCCGTGGTGGGCTTCAAGTTGCTGCTGTAAAGGCGCCTGGTTTCGGTGACAGAAGAAAAGACATGCTAGGCGATATTGCCGTAATAGTAGGCGCTAAGTATGTAGTAAATGACGAGCTTGCTGTTAAGATGGAAGATATCGCTCTAAGCGATCTTGGTACTGCTAAGAGCGTGCGCATCACAAAAGACGCA…
GQ988762	Capreolus capreolus (roe deer)	Austria	2	roe deer	GGATATCTTTCGCCTTACTTTGTTACAAATGCTGAAAAAATGCTGGTGGAATTTGAAAATCCATACATATTCCTTACTGAAAAGAAGATTAATCTTGTACAAAGCATTTTACCAATATTAGAAAACGTTGCGAGAGCTGGTAGACCATTGCTTATCATAGCTGAAGATGTTGAAGGTGAAGCTCTGAGCACGCTTGTACTCAATAAGCTCCGTGGTGGGCTTCAAGTTGCTGCTGTAAAGGCGCCTGGTTTCGGTGACAGAAGAAAAGACATGCTAGGCGATATTGCCGTAATAGTAGGCGCTAAGTATGTAGTAAATGACGAGCTTGCTGTTAAGATGGAAGATATCGCTCTAAGCGATCTTGGTACTGCTAAGAGCGTGCGCATCACAAAAGACGCA…
GQ988764	Capreolus capreolus (roe deer)	Austria	2	roe deer	GGATATCTTTCGCCTTACTTTGTTACAAATGCTGAAAAAATGCTGGTGGAATTTGAAAATCCATACATATTCCTTACTGAAAAGAAGATTAATCTTGTACAAAGCATTTTACCAATATTAGAAAACGTTGCGAGAGCTGGTAGACCATTGCTTATCATAGCTGAAGATGTTGAAGGTGAAGCTCTGAGCACGCTTGTACTCAATAAGCTCCGTGGTGGGCTTCAAGTTGCTGCTGTAAAGGCGCCTGGTTTCGGTGACAGAAGAAAAGACATGCTAGGCGATATTGCCGTAATAGTAGGCGCTAAGTATGTAGTAAATGACGAGCTTGCTGTTAAGATGGAAGATATCGCTCTAAGCGATCTTGGTACTGCTAAGAGCGTGCGCATCACAAAAGACGCA…
GQ988763	Capreolus capreolus (roe deer)	Austria	2	roe deer	GGATATCTTTCGCCTTACTTTGTTACAAATGCTGAAAAAATGCTGGTGGAATTTGAAAATCCATACATATTCCTTACTGAAAAGAAGATTAATCTTGTACAAAGCATTTTACCAATATTAGAAAACGTTGCGAGAGCTGGTAGACCATTGCTTATCATAGCTGAAGATGTTGAAGGTGAAGCTCTGAGCACGCTTGTACTCAATAAGCTCCGTGGTGGGCTTCAAGTTGCTGCTGTAAAGGCGCCTGGTTTCGGTGACAGAAGAAAAGACATGCTAGGCGATATTGCCGTAATAGTAGGCGCTAAGTATGTAGTAAATGACGAGCTTGCTGTTAAGATGGAAGATATCGCTCTAAGCGATCTTGGTACTGCTAAGAGCGTGCGCATCACAAAAGACGCA…
AY220467	roe deer ( Capreolus capreolus)	Austria	2	roe deer	TTATGCTACGGTTGTTTGTTCTATTGGTCTAAAGTTTAGGAGGTTCAAAAATGTCAAATACGGTAGTCACGGGTGAGGTATTAGATAAGTCTATTAGGGAGGTAGTACGCATCCTAGAAGATGCAGTTGGTTGTACTGCTGGTCCTAAAGGCCTCACTGTAGCGATTAGTAAGCCTTATGGGTCGCCAGAGATCACAAAGGATGGCTACAAGGTAATGAAGAGTATAAAGCCTGAAGAACCACTGGCTGCCGCTATAGCGAGCATCATTACTCAGAGTGCTTCTCAGTGTAATGATAAGGTGGGAGATGGAACTACTACATGCTCCATACTGACAGCAAAAGTGATTGAAGAAGTCTCAAAAGCGAAAGCTGCTGGATCTGATATTGTTAGCATAAAGA…
AY220469	roe deer ( Capreolus capreolus)	Austria	2	roe deer	TTATGCTACGGTTGTTTGTTCTATTGGTCTAAAGTTTAGGAGGTTCAAAAATGTCAAATACGGTAGTCACGGGTGAGGTATTAGATAAGTCTATTAGGGAGGTAGTACGCATCCTAGAAGATGCAGTTGGTTGTACTGCTGGTCCTAAAGGCCTCACTGTAGCGATTAGTAAGCCTTATGGGTCGCCAGAGATCACAAAGGATGGCTACAAGGTAATGAAGAGTATAAAGCCTGAAGAACCACTGGCTGCCGCTATAGCGAGCATCATTACTCAGAGTGCTTCTCAGTGTAATGATAAGGTGGGAGATGGAACTACTACATGCTCCATACTGACAGCAAAAGTGATTGAAGAAGTCTCAAAAGCGAAAGCTGCTGGATCTGATATTGTTAGCATAAAGA…
GQ988754	Capreolus capreolus (roe deer)	Austria	2	roe deer	GGATATCTTTCGCCTTACTTTGTTACAAATGCTGAAAAAATGCTGGTGGAATTTGAAAATCCATACATATTCCTTACTGAAAAGAAGATTAATCTTGTACAAAGCATTTTACCAATATTAGAAAACGTTGCGAGAGCTGGTAGACCATTGCTTATCATAGCTGAAGATGTTGAAGGTGAAGCTCTGAGCACGCTTGTACTCAATAAGCTCCGTGGTGGGCTTCAAGTTGCTGCTGTAAAGGCGCCTGGTTTCGGTGACAGAAGAAAAGACATGCTAGGCGATATTGCCGTAATAGTAGGCGCTAAGTATGTAGTAAATGACGAGCTTGCTGTTAAGATGGAAGATATCGCTCTAAGCGATCTTGGTACTGCTAAGAGCGTGCGCATCACAAAAGACGCA…
GQ988770	Capreolus capreolus (roe deer)	Austria	2	roe deer	GGATATCTTTCGCCTTACTTTGTTACAAATGCTGAAAAAATGCTGGTGGAATTTGAAAATCCATACATATTCCTTACTGAAAAGAAGATTAATCTTGTACAAAGCATTTTACCAATATTAGAAAACGTTGCGAGAGCTGGTAGACCATTGCTTATCATAGCTGAAGATGTTGAAGGTGAAGCTCTGAGCACGCTTGTACTCAATAAGCTCCGTGGTGGGCTTCAAGTTGCTGCTGTAAAGGCGCCTGGTTTCGGTGACAGAAGAAAAGACATGCTAGGCGATATTGCCGTAATAGTAGGCGCTAAGTATGTAGTAAATGACGAGCTTGCTGTTAAGATGGAAGATATCGCTCTAAGCGATCTTGGTACTGCTAAGAGCGTGCGCATCACAAAAGACGCA…
AY220468	roe deer ( Capreolus capreolus)	Czech Republic	2	roe deer	TTATGCTACGGTTGTTTGTTCTATTGGTCTAAAGTTTAGGAGGTTCAAAAATGTCAAATACGGTAGTCACGGGTGAGGTATTAGATAAGTCTATTAGGGAGGTAGTACGCATCCTAGAAGATGCAGTTGGTTGTACTGCTGGTCCTAAAGGCCTCACTGTAGCGATTAGTAAGCCTTATGGGTCGCCAGAGATCACAAAGGATGGCTACAAGGTAATGAAGAGTATAAAGCCTGAAGAACCACTGGCTGCCGCTATAGCGAGCATCATTACTCAGAGTGCTTCTCAGTGTAATGATAAGGTGGGAGATGGAACTACTACATGCTCCATACTGACAGCAAAAGTGATTGAAGAAGTCTCAAAAGCGAAAGCTGCTGGATCTGATATTGTTAGCATAAAGA…
JN244017	Capreolus capreolus (roe deer)	Germany	2	roe deer	GGATATCTTTCGCCTTACTTTGTTACAAATGCTGAAAAAATGCTGGTGGAATTTGAAAATCCATACATATTCCTTACTGAAAAGAAGATTAATCTTGTACAAAGCATTTTACCAATATTAGAAAACGTTGCGAGAGCTGGTAGACCATTGCTTATCATAGCTGAAGATGTTGAAGGTGAAGCTCTGAGCACGCTTGTACTCAATAAGCTCCGTGGTGGGCTTCAAGTTGCTGCTGTAAAGGCGCCTGGTTTCGGTGACAGAAGAAAAGACATGCTAGGCGATATTGCCGTAATAGTAGGCGCTAAGTATGTAGTAAATGACGAGCTTGCTGTTAAGATGGAAGATATCGCTCTAAGCGATCTTGGTACTGCTAAGAGCGTGCGCATCACAAAAGACGCA…
EU552917	Ixodes ricinus (fed on roe deer)	Italy	2	roe deer	ATGTCAAATACGGTAGTCACGGGTGAGGTATTAGATAAGTCTATTAGGGAGGTAGTACGCATCCTAGAAGATGCAGTTGGTTGTACTGCTGGTCCTAAAGGCCTCACTGTAGCGATTAGTAAGCCTTATGGGTCGCCAGAGATCACAAAGGATGGCTACAAGGTAATGAAGAGTATAAAGCCTGAAGAACCACTGGCTGCCGCTATAGCGAGCATCATTACTCAGAGTGCTTCTCAGTGTAATGATAAGGTGGGAGATGGAACTACTACATGCTCCATACTGACAGCAAAAGTGATTGAAGAAGTCTCAAAAGCGAAAGCTGCTGGATCTGATATTGTTAGCATAAAGAATGGTATTCTCAAGGCTAAGGAAGCGGTTCTTACAGCGCTTATGTCTATG…
EU552916	Ixodes ricinus (fed on roe deer)	Italy	2	roe deer	ATGTCAAATACGGTAGTCACGGGTGAGGTATTAGATAAGTCTATTAGGGAGGTAGTACGCATCCTAGAAGATGCAGTTGGTTGTACTGCTGGTCCTAAAGGCCTCACTGTAGCGATTAGTAAGCCTTATGGGTCGCCAGAGATCACAAAGGATGGCTACAAGGTAATGAAGAGTATAAAGCCTGAAGAACCACTGGCTGCCGCTATAGCGAGCATCATTACTCAGAGTGCTTCTCAGTGTAATGATAAGGTGGGAGATGGAACTACTACATGCTCCATACTGACAGCAAAAGTGATTGAAGAAGTCTCAAAAGCGAAAGCTGCTGGATCTGATATTGTTAGCATAAAGAATGGTATTCTCAAGGCTAAGGAAGCGGTTCTTACAGCGCTTATGTCTATG…
EU552915	Ixodes ricinus (fed on roe deer)	Italy	2	roe deer	ATGTCAAATACGGTAGTCACGGGTGAGGTATTAGATAAGTCTATTAGGGAGGTAGTACGCATCCTAGAAGATGCAGTTGGTTGTACTGCTGGTCCTAAAGGCCTCACTGTAGCGATTAGTAAGCCTTATGGGTCGCCAGAGATCACAAAGGATGGCTACAAGGTAATGAAGAGTATAAAGCCTGAAGAACCACTGGCTGCCGCTATAGCGAGCATCATTACTCAGAGTGCTTCTCAGTGTAATGATAAGGTGGGAGATGGAACTACTACATGCTCCATACTGACAGCAAAAGTGATTGAAGAAGTCTCAAAAGCGAAAGCTGCTGGATCTGATATTGTTAGCATAAAGAATGGTATTCTCAAGGCTAAGGAAGCGGTTCTTACAGCGCTTATGTCTATG…
Deerspleen-2012-2	roe deer	Netherlands	2	roe deer	GGTATGCAGTTTGATCGCGGATATCTTTCGCCTTACTTTGTTACAAATGCTGAAAAAATGCTGGTGGAATTTGAAAATCCATACATATTCCTTACTGAAAAGAAGATTAATCTTGTACAAAGCATTCTACCAATATTAGAAAACGTTGCGAGAGCTGGTAGACCATTGCTTATCATAGCTGAAGATGTTGAAGGTGAAGCTCTGAGCACGCTTGTACTCAATAAGCTCCGTGGTGGGCTTCAAGTTGCTGCTGTAAAGGCGCCTGGTTTCGGTGACAGAAGAAAAGACATGCTAGGCGATATTGCCGTAATAGTAGGCGCTAAGTATGTAGTAAATGACGAGCTTGCTGTTAAGATGGAAGATATCGCTCTAAGCGATCTTGGTACTGCTAAGAGCGTG…
Deerspleen-2012-1	roe deer	Netherlands	2	roe deer	AACGTTGCGAGAGCTGGTAGACCATTGCTTATCATAGCTGAAGATGTTGAAGGTGAAGCTCTGAGCACGCTTGTACTCAATAAGCTCCGTGGTGGGCTTCAAGTTGCTGCTGTAAAGGCGCCTGGTTTCGGTGACAGAAGAAAAGACATGCTAGGCGATATTGCCGTAATAGTAGGCGCTAAGTATGTAGTAAATGACGAGCTTGCTGTTAAGATGGAAGATATCGCTCTAAGCGATCTTGGTACTGCTAAGAGCGTGCGCATCACAAAAGACGCAACTACTATTATAGGTAGTGTTGATAGCAGTTCTGAAAGCATAGCTAGCAGGACTAATCAAATCAAAGCTCA
Deerspleen-2012-3	roe deer	Netherlands	2	roe deer	GGTATGCAGTTTGATCGCGGATATCTTTCGCCTTACTTTGTTACAAATGCTGAAAAAATGCTGGTGGAATTTGAAAATCCATACATATTCCTTACTGAAAAGAAGATTAATCTTGTACAAAGCATTCTACCAATATTAGAAAACGTTGCGAGAGCTGGTAGACCATTGCTTATCATAGCTGAAGATGTTGAAGGTGAAGCTCTGAGCACGCTTGTACTCAATAAGCTCCGTGGTGGGCTTCAAGTTGCTGCTGTAAAGGCGCCTGGTTTCGGTGACAGAAGAAAAGACATGCTAGGCGATATTGCCGTAATAGTAGGCGCTAAGTATGTAGTAAATGACGAGCTTGCTGTTAAGATGGAAGATATCGCTCTAAGCGATCTTGGTACTGCTAAGAGCGTG…
Deerspleen-2012-6	roe deer	Netherlands	2	roe deer	ATGGTATGCAGTTTGATCGCGGATATCTTTCGCCTTACTTTGTTACAAATGCTGAAAAAATGCTGGTGGAATTTGAAAATCCATACATATTCCTTACTGAAAAGAAGATTAATCTTGTACAAAGCATTCTACCAATATTAGAAAACGTTGCGAGAGCTGGTAGACCATTGCTTATCATAGCTGAAGATGTTGAAGGTGAAGCTCTGAGCACGCTTGTACTCAATAAGCTCCGTGGTGGGCTTCAAGTTGCTGCTGTAAAGGCGCCTGGTTTCGGTGACAGAAGAAAAGACATGCTAGGCGATATTGCCGTAATAGTAGGCGCTAAGTATGTAGTAAATGACGAGCTTGCTGTTAAGATGGAAGATATCGCTCTAAGCGATCTTGGTACTGCTAAGAGCG…
Deerspleen-2012-8	roe deer	Netherlands	2	roe deer	GTATGCAGTTTGATCGCGGATATCTTTCGCCTTACTTTGTTACAAATGCTGAAAAAATGCTGGTGGAATTTGAAAATCCATACATATTCCTTACTGAAAAGAAGATTAATCTTGTACAAAGCATTCTACCAATATTAGAAAACGTTGCGAGAGCTGGTAGACCATTGCTTATCATAGCTGAAGATGTTGAAGGTGAAGCTCTGAGCACGCTTGTACTCAATAAGCTCCGTGGTGGGCTTCAAGTTGCTGCTGTAAAGGCGCCTGGTTTCGGTGACAGAAGAAAAGACATGCTAGGCGATATTGCCGTAATAGTAGGCGCTAAGTATGTAGTAAATGACGAGCTTGCTGTTAAGATGGAAGATATCGCTCTAAGCGATCTTGGTACTGCTAAGAGCGTGC…
Deerspleen-2012-23	roe deer	Netherlands	2	roe deer	GGTATGCAGTTTGATCGCGGATATCTTTCGCCTTACTTTGTTACAAATGCTGAAAAAATGCTGGTGGAATTTGAAAATCCATACATATTCCTTACTGAAAAGAAGATTAATCTTGTACAAAGCATTCTACCAATATTAGAAAACGTTGCGAGAGCTGGTAGACCATTGCTTATCATAGCTGAAGATGTTGAAGGTGAAGCTCTGAGCACGCTTGTACTCAATAAGCTCCGTGGTGGGCTTCAAGTTGCTGCTGTAAAGGCGCCTGGTTTCGGTGACAGAAGAAAAGACATGCTAGGCGATATTGCCGTAATAGTAGGCGCTAAGTATGTAGTAAATGACGAGCTTGCTGTTAAGATGGAAGATATCGCTCTAAGCGATCTTGGTACTGCTAAGAGCGTG…
Deerspleen-2012-24	roe deer	Netherlands	2	roe deer	GGTATGCAGTTTGATCGCGGATATCTTTCGCCTTACTTTGTTACAAATGCTGAAAAAATGCTGGTGGAATTTGAAAATCCATACATATTCCTTACTGAAAAGAAGATTAATCTTGTACAAAGCATTCTACCAATATTAGAAAACGTTGCGAGAGCTGGTAGACCATTGCTTATCATAGCTGAAGATGTTGAAGGTGAAGCTCTGAGCACGCTTGTACTCAATAAGCTCCGTGGTGGGCTTCAAGTTGCTGCTGTAAAGGCGCCTGGTTTCGGTGACAGAAGAAAAGACATGCTAGGCGATATTGCCGTAATAGTAGGCGCTAAGTATGTAGTAAATGACGAGCTTGCTGTTAAGATGGAAGATATCGCTCTAAGCGATCTTGGTACTGCTAAGAGCGTG…
roedeer44	Roe deer	Netherlands	2	roe deer	TGATCGCGGATATCTTTCGCCTTACTTTGTTACAAATGCTGAAAAAATGCTGGTGGAATTTGAAAATCCATACATATTCCTTACTGAAAAGAAGATTAATCTTGTACAAAGCATTCTACCAATATTAGAAAACGTTGCGAGAGCTGGTAGACCATTGCTTATCATAGCTGAAGATGTTGAAGGTGAAGCTCTGAGCACGCTTGTACTCAATAAGCTCCGTGGTGGGCTTCAAGTTGCTGCTGTAAAGGCGCCTGGTTTCGGTGACAGAAGAAAAGACATGCTAGGCGATATTGCCGTAATAGTAGGCGCTAAGTATGTAGTAAATGACGAGCTTGCTGTTAAGATGGAAGATATCGCTCTAAGCGATCTTGGTACTGCTAAGAGCGTGCGCATCACAAA…
ree41	Roe deer	Netherlands	2	roe deer	TCTTTCGCCTTACTTTGTTACAAATGCTGAAAAAATGCTGGTGGAATTTGAAAATCCATACATATTCCTTACTGAAAAGAAGATTAATCTTGTACAAAGCATTCTACCAATATTAGAAAACGTTGCGAGAGCTGGTAGACCATTGCTTATCATAGCTGAAGATGTTGAAGGTGAAGCTCTGAGCACGCTTGTACTCAATAAGCTCCGTGGTGGGCTTCAAGTTGCTGCTGTAAAGGCGCCTGGTTTCGGTGACAGAAGAAAAGACATGCTAGGCGATATTGCCGTAATAGTAGGCGCTAAGTATGTAGTAAATGACGAGCTTGCTGTTAAGATGGAAGATATCGCTCTAAGCGATCTTGGTACTGCTAAGAGCGTGCGCATCACAAAAGACGCAACTAC…
ree45	Roe deer	Netherlands	2	roe deer	GGTATGCAGTTTGATCGCGGATATCTTTCGCCTTACTTTGTTACAAATGCTGAAAAAATGCTGGTGGAATTTGAAAATCCATACATATTCCTTACTGAAAAGAAGATTAATCTTGTACAAAGCATTCTACCAATATTAGAAAACGTTGCGAGAGCTGGTAGACCATTGCTTATCATAGCTGAAGATGTTGAAGGTGAAGCTCTGAGCACGCTTGTACTCAATAAGCTCCGTGGTGGGCTTCAAGTTGCTGCTGTAAAGGCGCCTGGTTTCGGTGACAGAAGAAAAGACATGCTAGGCGATATTGCCGTAATAGTAGGCGCTAAGTATGTAGTAAATGACGAGCTTGCTGTTAAGATGGAAGATATCGCTCTAAGCGATCTTGGTACTGCTAAGAGCGTG…
ree46	Roe deer	Netherlands	2	roe deer	GGTATGCAGTTTGATCGCGGATATCTTTCGCCTTACTTTGTTACAAATGCTGAAAAAATGCTGGTGGAATTTGAAAATCCATACATATTCCTTACTGAAAAGAAGATTAATCTTGTACAAAGCATTCTACCAATATTAGAAAACGTTGCGAGAGCTGGTAGACCATTGCTTATCATAGCTGAAGATGTTGAAGGTGAAGCTCTGAGCACGCTTGTACTCAATAAGCTCCGTGGTGGGCTTCAAGTTGCTGCTGTAAAGGCGCCTGGTTTCGGTGACAGAAGAAAAGACATGCTAGGCGATATTGCCGTAATAGTAGGCGCTAAGTATGTAGTAAATGACGAGCTTGCTGTTAAGATGGAAGATATCGCTCTAAGCGATCTTGGTACTGCTAAGAGCGTG…
RoedeerTick111	Roe deer	Netherlands	2	roe deer	ATCGCGGATATCTTTCGCCTTACTTTGTTACAAATGCTGAAAAAATGCTGGTGGAATTTGAAAATCCATACATATTCCTTACTGAAAAGAAGATTAATCTTGTACAAAGCATTCTACCAATATTAGAAAACGTTGCGAGAGCTGGTAGACCATTGCTTATCATAGCTGAAGATGTTGAAGGTGAAGCTCTGAGCACGCTTGTACTCAATAAGCTCCGTGGTGGGCTTCAAGTTGCTGCTGTAAAGGCGCCTGGTTTCGGTGACAGAAGAAAAGACATGCTAGGCGATATTGCCGTAATAGTAGGCGCTAAGTATGTAGTAAATGACGAGCTTGCTGTTAAGATGGAAGATATCGCTCTAAGCGATCTTGGTACTGCTAAGAGCGTGCGCATCACAAAAG…
RoedeerTick121	Roe deer	Netherlands	2	roe deer	TGATCGCGGATATCTTTCGCCTTACTTTGTTACAAATGCTGAAAAAATGCTGGTGGAATTTGAAAATCCATACATATTCCTTACTGAAAAGAAGATTAATCTTGTACAAAGCATTCTACCAATATTAGAAAACGTTGCGAGAGCTGGTAGACCATTGCTTATCATAGCTGAAGATGTTGAAGGTGAAGCTCTGAGCACGCTTGTACTCAATAAGCTCCGTGGTGGGCTTCAAGTTGCTGCTGTAAAGGCGCCTGGTTTCGGTGACAGAAGAAAAGACATGCTAGGCGATATTGCCGTAATAGTAGGCGCTAAGTATGTAGTAAATGACGAGCTTGCTGTTAAGATGGAAGATATCGCTCTAAGCGATCTTGGTACTGCTAAGAGCGTGCGCATCACAAA…
RoedeerTick123	Roe deer	Netherlands	2	roe deer	TGATCGCGGATATCTTTCGCCTTACTTTGTTACAAATGCTGAAAAAATGCTGGTGGAATTTGAAAATCCATACATATTCCTTACTGAAAAGAAGATTAATCTTGTACAAAGCATTCTACCAATATTAGAAAACGTTGCGAGAGCTGGTAGACCATTGCTTATCATAGCTGAAGATGTTGAAGGTGAAGCTCTGAGCACGCTTGTACTCAATAAGCTCCGTGGTGGGCTTCAAGTTGCTGCTGTAAAGGCGCCTGGTTTCGGTGACAGAAGAAAAGACATGCTAGGCGATATTGCCGTAATAGTAGGCGCTAAGTATGTAGTAAATGACGAGCTTGCTGTTAAGATGGAAGATATCGCTCTAAGCGATCTTGGTACTGCTAAGAGCGTGCGCATCACAAA…
RoedeerTick12	Roe deer	Netherlands	2	roe deer	ATCGCGGATATCTTTCGCCTTACTTTGTTACAAATGCTGAAAAAATGCTGGTGGAATTTGAAAATCCATACATATTCCTTACTGAAAAGAAGATTAATCTTGTACAAAGCATTCTACCAATATTAGAAAACGTTGCGAGAGCTGGTAGACCATTGCTTATCATAGCTGAAGATGTTGAAGGTGAAGCTCTGAGCACGCTTGTACTCAATAAGCTCCGTGGTGGGCTTCAAGTTGCTGCTGTAAAGGCGCCTGGTTTCGGTGACAGAAGAAAAGACATGCTAGGCGATATTGCCGTAATAGTAGGCGCTAAGTATGTAGTAAATGACGAGCTTGCTGTTAAGATGGAAGATATCGCTCTAAGCGATCTTGGTACTGCTAAGAGCGTGCGCATCACAAAAG…
RoedeerTick13	Roe deer	Netherlands	2	roe deer	CGCGGATATCTTTCGCCTTACTTTGTTACAAATGCTGAAAAAATGCTGGTGGAATTTGAAAATCCATACATATTCCTTACTGAAAAGAAGATTAATCTTGTACAAAGCATTCTACCAATATTAGAAAACGTTGCGAGAGCTGGTAGACCATTGCTTATCATAGCTGAAGATGTTGAAGGTGAAGCTCTGAGCACGCTTGTACTCAATAAGCTCCGTGGTGGGCTTCAAGTTGCTGCTGTAAAGGCGCCTGGTTTCGGTGACAGAAGAAAAGACATGCTAGGCGATATTGCCGTAATAGTAGGCGCTAAGTATGTAGTAAATGACGAGCTTGCTGTTAAGATGGAAGATATCGCTCTAAGCGATCTTGGTACTGCTAAGAGCGTGCGCATCACAAAAGAC…
RoedeerTick16	Roe deer	Netherlands	2	roe deer	GCAGTTTGATCGCGGATATCTTTCGCCTTACTTTGTTACAAATGCTGAAAAAATGCTGGTGGAATTTGAAAATCCATACATATTCCTTACTGAAAAGAAGATTAATCTTGTACAAAGCATTCTACCAATATTAGAAAACGTTGCGAGAGCTGGTAGACCATTGCTTATCATAGCTGAAGATGTTGAAGGTGAAGCTCTGAGCACGCTTGTACTCAATAAGCTCCGTGGTGGGCTTCAAGTTGCTGCTGTAAAGGCGCCTGGTTTCGGTGACAGAAGAAAAGACATGCTAGGCGATATTGCCGTAATAGTAGGCGCTAAGTATGTAGTAAATGACGAGCTTGCTGTTAAGATGGAAGATATCGCTCTAAGCGATCTTGGTACTGCTAAGAGCGTGCGCAT…
RoedeerTick17	Roe deer	Netherlands	2	roe deer	TGATCGCGGATATCTTTCGCCTTACTTTGTTACAAATGCTGAAAAAATGCTGGTGGAATTTGAAAATCCATACATATTCCTTACTGAAAAGAAGATTAATCTTGTACAAAGCATTCTACCAATATTAGAAAACGTTGCGAGAGCTGGTAGACCATTGCTTATCATAGCTGAAGATGTTGAAGGTGAAGCTCTGAGCACGCTTGTACTCAATAAGCTCCGTGGTGGGCTTCAAGTTGCTGCTGTAAAGGCGCCTGGTTTCGGTGACAGAAGAAAAGACATGCTAGGCGATATTGCCGTAATAGTAGGCGCTAAGTATGTAGTAAATGACGAGCTTGCTGTTAAGATGGAAGATATCGCTCTAAGCGATCTTGGTACTGCTAAGAGCGTGCGCATCACAAA…
RoedeerTick18	Roe deer	Netherlands	2	roe deer	GCAGTTTGATCGCGGATATCTTTCGCCTTACTTTGTTACAAATGCTGAAAAAATGCTGGTGGAATTTGAAAATCCATACATATTCCTTACTGAAAAGAAGATTAATCTTGTACAAAGCATTCTACCAATATTAGAAAACGTTGCGAGAGCTGGTAGACCATTGCTTATCATAGCTGAAGATGTTGAAGGTGAAGCTCTGAGCACGCTTGTACTCAATAAGCTCCGTGGTGGGCTTCAAGTTGCTGCTGTAAAGGCGCCTGGTTTCGGTGACAGAAGAAAAGACATGCTAGGCGATATTGCCGTAATAGTAGGCGCTAAGTATGTAGTAAATGACGAGCTTGCTGTTAAGATGGAAGATATCGCTCTAAGCGATCTTGGTACTGCTAAGAGCGTGCGCAT…
RoedeerTick23	Roe deer	Netherlands	2	roe deer	GCAGTTTGATCGCGGATATCTTTCGCCTTACTTTGTTACAAATGCTGAAAAAATGCTGGTGGAATTTGAAAATCCATACATATTCCTTACTGAAAAGAAGATTAATCTTGTACAAAGCATTCTACCAATATTAGAAAACGTTGCGAGAGCTGGTAGACCATTGCTTATCATAGCTGAAGATGTTGAAGGTGAAGCTCTGAGCACGCTTGTACTCAATAAGCTCCGTGGTGGGCTTCAAGTTGCTGCTGTAAAGGCGCCTGGTTTCGGTGACAGAAGAAAAGACATGCTAGGCGATATTGCCGTAATAGTAGGCGCTAAGTATGTAGTAAATGACGAGCTTGCTGTTAAGATGGAAGATATCGCTCTAAGCGATCTTGGTACTGCTAAGAGCGTGCGCAT…
RoedeerTick32	Roe deer	Netherlands	2	roe deer	GATCGCGGATATCTTTCGCCTTACTTTGTTACAAATGCTGAAAAAATGCTGGTGGAATTTGAAAATCCATACATATTCCTTACTGAAAAGAAGATTAATCTTGTACAAAGCATTCTACCAATATTAGAAAACGTTGCGAGAGCTGGTAGACCATTGCTTATCATAGCTGAAGATGTTGAAGGTGAAGCTCTGAGCACGCTTGTACTCAATAAGCTCCGTGGTGGGCTTCAAGTTGCTGCTGTAAAGGCGCCTGGTTTCGGTGACAGAAGAAAAGACATGCTAGGCGATATTGCCGTAATAGTAGGCGCTAAGTATGTAGTAAATGACGAGCTTGCTGTTAAGATGGAAGATATCGCTCTAAGCGATCTTGGTACTGCTAAGAGCGTGCGCATCACAAAA…
RoedeerTick34	Roe deer	Netherlands	2	roe deer	GATCGCGGATATCTTTCGCCTTACTTTGTTACAAATGCTGAAAAAATGCTGGTGGAATTTGAAAATCCATACATATTCCTTACTGAAAAGAAGATTAATCTTGTACAAAGCATTCTACCAATATTAGAAAACGTTGCGAGAGCTGGTAGACCATTGCTTATCATAGCTGAAGATGTTGAAGGTGAAGCTCTGAGCACGCTTGTACTCAATAAGCTCCGTGGTGGGCTTCAAGTTGCTGCTGTAAAGGCGCCTGGTTTCGGTGACAGAAGAAAAGACATGCTAGGCGATATTGCCGTAATAGTAGGCGCTAAGTATGTAGTAAATGACGAGCTTGCTGTTAAGATGGAAGATATCGCTCTAAGCGATCTTGGTACTGCTAAGAGCGTGCGCATCACAAAA…
RoedeerTick36	Roe deer	Netherlands	2	roe deer	ATCGCGGATATCTTTCGCCTTACTTTGTTACAAATGCTGAAAAAATGCTGGTGGAATTTGAAAATCCATACATATTCCTTACTGAAAAGAAGATTAATCTTGTACAAAGCATTCTACCAATATTAGAAAACGTTGCGAGAGCTGGTAGACCATTGCTTATCATAGCTGAAGATGTTGAAGGTGAAGCTCTGAGCACGCTTGTACTCAATAAGCTCCGTGGTGGGCTTCAAGTTGCTGCTGTAAAGGCGCCTGGTTTCGGTGACAGAAGAAAAGACATGCTAGGCGATATTGCCGTAATAGTAGGCGCTAAGTATGTAGTAAATGACGAGCTTGCTGTTAAGATGGAAGATATCGCTCTAAGCGATCTTGGTACTGCTAAGAGCGTGCGCATCACAAAAG…
RoedeerTick45	Roe deer	Netherlands	2	roe deer	TGATCGCGGATATCTTTCGCCTTACTTTGTTACAAATGCTGAAAAAATGCTGGTGGAATTTGAAAATCCATACATATTCCTTACTGAAAAGAAGATTAATCTTGTACAAAGCATTCTACCAATATTAGAAAACGTTGCGAGAGCTGGTAGACCATTGCTTATCATAGCTGAAGATGTTGAAGGTGAAGCTCTGAGCACGCTTGTACTCAATAAGCTCCGTGGTGGGCTTCAAGTTGCTGCTGTAAAGGCGCCTGGTTTCGGTGACAGAAGAAAAGACATGCTAGGCGATATTGCCGTAATAGTAGGCGCTAAGTATGTAGTAAATGACGAGCTTGCTGTTAAGATGGAAGATATCGCTCTAAGCGATCTTGGTACTGCTAAGAGCGTGCGCATCACAAA…
Deerspleen-2012-18	roe deer	Netherlands	2	roe deer	GGTATGCAGTTTGATCGCGGATATCTTTCGCCTTACTTTGTTACAAATGCTGAAAAAATGCTGGTGGAATTTGAAAATCCATACATATTCCTTACTGAAAAGAAGATTAATCTTGTACAAAGCATTTTACCAATATTAGAAAACGTTGCGAGAGCTGGTAGACCATTGCTTATCATAGCTGAAGATGTTGAAGGTGAAGCTCTGAGCACGCTTGTACTCAATAAGCTCCGTGGTGGGCTTCAAGTTGCTGCTGTAAAGGCGCCTGGTTTCGGTGACAGAAGAAAAGACATGCTAGGCGATATTGCCGTAATAGTAGGCGCTAAGTATGTAGTAAATGACGAGCTTGCTGTTAAGATGGAAGATATCGCTCTAAGCGATCTTGGTACTGCTAAGAGCGTG…
Deerspleen-2012-22	roe deer	Netherlands	2	roe deer	GGTATGCAGTTTGATCGCGGATATCTTTCGCCTTACTTTGTTACAAATGCTGAAAAAATGCTGGTGGAATTTGAAAATCCATACATATTCCTTACTGAAAAGAAGATTAATCTTGTACAAAGCATTTTACCAATATTAGAAAACGTTGCGAGAGCTGGTAGACCATTGCTTATCATAGCTGAAGATGTTGAAGGTGAAGCTCTGAGCACGCTTGTACTCAATAAGCTCCGTGGTGGGCTTCAAGTTGCTGCTGTAAAGGCGCCTGGTTTCGGTGACAGAAGAAAAGACATGCTAGGCGATATTGCCGTAATAGTAGGCGCTAAGTATGTAGTAAATGACGAGCTTGCTGTTAAGATGGAAGATATCGCTCTAAGCGATCTTGGTACTGCTAAGAGCGTG…
RoedeerTick141	Roe deer	Netherlands	2	roe deer	GCAGTTTGATCGCGGATATCTTTCGCCTTACTTTGTTACAAATGCTGAAAAAATGCTGGTGGAATTTGAAAATCCATACATATTCCTTACTGAAAAGAAGATTAATCTTGTACAAAGCATTTTACCAATATTAGAAAACGTTGCGAGAGCTGGTAGACCATTGCTTATCATAGCTGAAGATGTTGAAGGTGAAGCTCTGAGCACGCTTGTACTCAATAAGCTCCGTGGTGGGCTTCAAGTTGCTGCTGTAAAGGCGCCTGGTTTCGGTGACAGAAGAAAAGACATGCTAGGCGATATTGCCGTAATAGTAGGCGCTAAGTATGTAGTAAATGACGAGCTTGCTGTTAAGATGGAAGATATCGCTCTAAGCGATCTTGGTACTGCTAAGAGCGTGCGCAT…
RoedeerTick131	Roe deer	Netherlands	2	roe deer	AAAAATGCTGGTGGAATTTGAAAATCCATACATATTCCTTACTGAAAAGAAGATTAATCTTGTACAAAGCATTTTACCAATATTAGAAAACGTTGCGAGAGCTGGTAGACCATTGCTTATCATAGCTGAAGATGTTGAAGGTGAAGCTCTGAGCACGCTTGTACTCAATAAGCTCCGTGGTGGGCTTCAAGTTGCTGCTGTAAAGGCGCCTGGTTTCGGTGACAGAAGAAAAGACATGCTAGGCGATATTGCCGTAATAGTAGGCGCTAAGTATGTAGTAAATGACGAGCTTGCTGTTAAGATGGAAGATATCGCTCTAAGCGATCTTGGTACTGCTAAGAGCGTGCGCATCACAAAAGACGCAACTACTATTATAGGTAGTGTTGATAGCAGTTCTGA…
RoedeerTick132	Roe deer	Netherlands	2	roe deer	AATGCTGGTGGAATTTGAAAATCCATACATATTCCTTACTGAAAAGAAGATTAATCTTGTACAAAGCATTTTACCAATATTAGAAAACGTTGCGAGAGCTGGTAGACCATTGCTTATCATAGCTGAAGATGTTGAAGGTGAAGCTCTGAGCACGCTTGTACTCAATAAGCTCCGTGGTGGGCTTCAAGTTGCTGCTGTAAAGGCGCCTGGTTTCGGTGACAGAAGAAAAGACATGCTAGGCGATATTGCCGTAATAGTAGGCGCTAAGTATGTAGTAAATGACGAGCTTGCTGTTAAGATGGAAGATATCGCTCTAAGCGATCTTGGTACTGCTAAGAGCGTGCGCATCACAAAAGACGCAACTACTATTATAGGTAGTGTTGATAGCAGTTCTGAAAG…
Deerspleen-2012-7	roe deer	Netherlands	2	roe deer	TGATCGCGGATATCTTTCGCCTTACTTTGTTACAAATGCTGAAAAAATGCTGGTGGAATTTGAAAATCCATACATATTCCTTACTGAAAAGAAGATTAATCTTGTACAAAGCATTTTACCAATATTAGAAAACGTTGCGAGAGCTGGTAGACCATTGCTTATCATAGCTGAAGATGTTGAAGGTGAAGCTCTGAGCACGCTTGTACTCAATAAGCTCCGTGGTGGGCTTCAAGTTGCTGCTGTAAAGGCGCCTGGTTTCGGTGACAGAAGAAAAGACATGCTAGGCGATATTGCCGTAATAGTAGGCGCTAAGTATGTAGTAAATGACGAGCTTGCTGTTAAGATGGAAGATATCGCTCTAAGCGATCTTGGTACTGCTAAGAGCGTGCGCATCACAAA…
Deerspleen-2012-9	roe deer	Netherlands	2	roe deer	GGTATGCAGTTTGATCGCGGATATCTTTCGCCTTACTTTGTTACAAATGCTGAAAAAATGCTGGTGGAATTTGAAAATCCATACATATTCCTTACTGAAAAGAAGATTAATCTTGTACAAAGCATTTTACCAATATTAGAAAACGTTGCGAGAGCTGGTAGACCATTGCTTATCATAGCTGAAGATGTTGAAGGTGAAGCTCTGAGCACGCTTGTACTCAATAAGCTCCGTGGTGGGCTTCAAGTTGCTGCTGTAAAGGCGCCTGGTTTCGGTGACAGAAGAAAAGACATGCTAGGCGATATTGCCGTAATAGTAGGCGCTAAGTATGTAGTAAATGACGAGCTTGCTGTTAAGATGGAAGATATCGCTCTAAGCGATCTTGGTACTGCTAAGAGCGTG…
Deerspleen-2012-12	roe deer	Netherlands	2	roe deer	CTGGTGGAATTTGAAAATCCATACATATTCCTTACTGAAAAGAAGATTAATCTTGTACAAAGCATTTTACCAATATTAGAAAACGTTGCGAGAGCTGGTAGACCATTGCTTATCATAGCTGAAGATGTTGAAGGTGAAGCTCTGAGCACGCTTGTACTCAATAAGCTCCGTGGTGGGCTTCAAGTTGCTGCTGTAAAGGCGCCTGGTTTCGGTGACAGAAGAAAAGACATGCTAGGCGATATTGCCGTAATAGTAGGCGCTAAGTATGTAGTAAATGACGAGCTTGCTGTTAAGATGGAAGATATCGCTCTAAGCGATCTTGGTACTGCTAAGAGCGTGCGCATCACAAAAGACGCAACTACTATCATAGGTAGTGTTGATAGCAGTTCTGAAAGCATA…
Deerspleen-2012-14	roe deer	Netherlands	2	roe deer	GGTATGCAGTTTGATCGCGGATATCTTTCGCCTTACTTTGTTACAAATGCTGAAAAAATGCTGGTGGAATTTGAAAATCCATACATATTCCTTACTGAAAAGAAGATTAATCTTGTACAAAGCATTTTACCAATATTAGAAAACGTTGCGAGAGCTGGTAGACCATTGCTTATCATAGCTGAAGATGTTGAAGGTGAAGCTCTGAGCACGCTTGTACTCAATAAGCTCCGTGGTGGGCTTCAAGTTGCTGCTGTAAAGGCGCCTGGTTTCGGTGACAGAAGAAAAGACATGCTAGGCGATATTGCCGTAATAGTAGGCGCTAAGTATGTAGTAAATGACGAGCTTGCTGTTAAGATGGAAGATATCGCTCTAAGCGATCTTGGTACTGCTAAGAGCGTG…
Deerspleen-2012-28	roe deer	Netherlands	2	roe deer	CTTTGTTACAAATGCTGAAAAAATGCTGGTGGAATTTGAAAATCCATACATATTCCTTACTGAAAAGAAGATTAATCTTGTACAAAGCATTTTACCAATATTAGAAAACGTTGCGAGAGCTGGTAGACCATTGCTTATCATAGCTGAAGATGTTGAAGGTGAAGCTCTGAGCACGCTTGTACTCAATAAGCTCCGTGGTGGGCTTCAAGTTGCTGCTGTAAAGGCGCCTGGTTTCGGTGACAGAAGAAAAGACATGCTAGGCGATATTGCCGTAATAGTAGGCGCTAAGTATGTAGTAAATGACGAGCTTGCTGTTAAGATGGAAGATATCGCTCTAAGCGATCTTGGTACTGCTAAGAGCGTGCGCATCACAAAAGACGCAACTACTATCATAGGTAG…
ree43	Roe deer	Netherlands	2	roe deer	TGATCGCGGATATCTTTCGCCTTACTTTGTTACAAATGCTGAAAAAATGCTGGTGGAATTTGAAAATCCATACATATTCCTTACTGAAAAGAAGATTAATCTTGTACAAAGCATTTTACCAATATTAGAAAACGTTGCGAGAGCTGGTAGACCATTGCTTATCATAGCTGAAGATGTTGAAGGTGAAGCTCTGAGCACGCTTGTACTCAATAAGCTCCGTGGTGGGCTTCAAGTTGCTGCTGTAAAGGCGCCTGGTTTCGGTGACAGAAGAAAAGACATGCTAGGCGATATTGCCGTAATAGTAGGCGCTAAGTATGTAGTAAATGACGAGCTTGCTGTTAAGATGGAAGATATCGCTCTAAGCGATCTTGGTACTGCTAAGAGCGTGCGCATCACAAA…
RoedeerTick35	Roe deer	Netherlands	2	roe deer	ATCGCGGATATCTTTCGCCTTACTTTGTTACAAATGCTGAAAAAATGCTGGTGGAATTTGAAAATCCATACATATTCCTTACTGAAAAGAAGATTAATCTTGTACAAAGCATTCTACCAATATTAGAAAACGTTGCGAGAGCTGGTAGACCATTGCTTATCATAGCTGAAGATGTTGAAGGTGAAGCTCTGAGCACGCTTGTACTCAATAAGCTCCGTGGTGGGCTTCAAGTTGCTGCTGTAAAGGCGCCTGGTTTCGGTGACAGAAGAAAAGACATGCTAGGCGATATTGCCGTAATAGTAGGCGCTAAGTATGTAGTAAATGACGAGCTTGCTGTTAAGATGGAAGATATCGCTCTAAGCGATCTTGGTACTGCTAAGAGCGTGCGCATCACAAAAG…
RoedeerTick37	Roe deer	Netherlands	2	roe deer	ATCGCGGATATCTTTCGCCTTACTTTGTTACAAATGCTGAAAAAATGCTGGTGGAATTTGAAAATCCATACATATTCCTTACTGAAAAGAAGATTAATCTTGTACAAAGCATTCTACCAATATTAGAAAACGTTGCGAGAGCTGGTAGACCATTGCTTATCATAGCTGAAGATGTTGAAGGTGAAGCTCTGAGCACGCTTGTACTCAATAAGCTCCGTGGTGGGCTTCAAGTTGCTGCTGTAAAGGCGCCTGGTTTCGGTGACAGAAGAAAAGACATGCTAGGCGATATTGCCGTAATAGTAGGCGCTAAGTATGTAGTAAATGACGAGCTTGCTGTTAAGATGGAAGATATCGCTCTAAGCGATCTTGGTACTGCTAAGAGCGTGCGCATCACAAAAG…
RoedeerTick11	Roe deer	Netherlands	2	roe deer	TGATCGCGGATATCTTTCGCCTTACTTTGTTACAAATGCTGAAAAAATGCTGGTGGAATTTGAAAATCCATACATATTCCTTACTGAAAAGAAGATTAATCTTGTACAAAGCATTTTACCAATATTAGAAAACGTTGCGAGAGCTGGTAGACCATTGCTTATCATAGCTGAAGATGTTGAAGGTGAAGCTCTGAGCACGCTTGTACTCAATAAGCTCCGTGGTGGGCTTCAAGTTGCTGCTGTAAAGGCGCCTGGTTTCGGTGACAGAAGAAAAGACATGCTAGGCGATATTGCCGTAATAGTAGGCGCTAAGTATGTAGTAAATGACGAGCTTGCTGTTAAGATGGAAGATATCGCTCTAAGCGATCTTGGTACTGCTAAGAGCGTGCGCATCACAAA…
roedeer42	Roe deer	Netherlands	2	roe deer	GCAGTTTGATCGCGGATATCTTTCGCCTTACTTTGTTACAAATGCTGAAAAAATGCTGGTGGAATTTGAAAATCCATACATATTCCTCACTGAAAAGAAGATTAATCTTGTACAAAGCATTCTACCAATATTAGAAAACGTTGCGAGAGCTGGGAGACCATTGCTCATCATAGCTGAAGACGTTGAAGGTGAAGCTCTGAGCACGCTTGTACTCAATAAGCTCCGTGGTGGGCTTCAAGTTGCTGCTGTAAAGGCGCCTGGTTTCGGTGACAGAAGAAAAGACATGCTAGGCGATATTGCCGTAATAGTAGGCGCTAAGTATGTAGTAAATGACGAGCTTGCTGTTAAGATGGAAGATATCGCTCTAAGCGATCTTGGTACTGCTAAGAGCGTGCGCAT…
Deerspleen-2012-26	roe deer	Netherlands	1	roe deer	TGAAAATCCATACATATTCCTTACTGAAAAGAAGATTAATCTTGTACAAAGCATTCTACCAATCTTAGAAAACGTTGCACGGTCTGGAAGACCATTGCTCATCATAGCTGAAGACGTTGAAGGTGAAGCTCTGAGCACGCTTGTACTCAATAAGCTCCGTGGTGGCCTTCAAGTTGCTGCTGTAAAGGCGCCTGGTTTCGGTGACAGAAGAAAAGACATGCTTGGCGATATTGCTGTAATAGTAGGTGCTAAGTATGTAGTAAATGACGAGCTTGCTGTTAAGATGGAAGACATCGCTCTAAGCGATTTGGGTACTGCTAAGAGCGTACGCATCACAAAAGACGCAACTACTATCATAGGTAGTGTTGATAGCAGTTCTGAAAGCATAGCTAGCAGGAC…
RoedeerTick14	Roe deer	Netherlands	1	roe deer	TCGCGGATATCTTTCGCCTTACTTTGTTACAAATGCTGAAAAAATGCTGGTGGAATTTGAAAATCCATACATATTCCTTACTGAAAAGAAGATTAATCTTGTACAAAGCATTCTACCAATCTTAGAAAACGTTGCACGGTCTGGAAGACCATTGCTCATCATAGCTGAAGACGTTGAAGGTGAAGCTCTGAGCACGCTTGTACTCAATAAGCTCCGTGGTGGCCTTCAAGTTGCTGCTGTAAAGGCGCCTGGTTTCGGTGACAGAAGAAAAGACATGCTTGGCGATATTGCTGTAATAGTAGGCGCTAAGTATGTAGTAAATGACGAGCTTGCTGTTAAGATGGAAGACATCGCTCTAAGCGATCTTGGTACTGCTAAGAGCGTACGCATCACAAAAGA…
Deerspleen-2012-20	roe deer	Netherlands	1	roe deer	TGATGGTATGCAGTTTGATCGCGGATATCTTTCGCCTTACTTTGTTACAAATGCTGAAAAAATGCTGGTGGAATTTGAAAATCCATACATATTCCTTACTGAAAAGAAGATTAATCTTGTACAAAGCATTTTACCAATCTTAGAAAACGTTGCACGGTCTGGAAGACCATTGCTCATCATAGCTGAAGACGTTGAAGGTGAAGCTCTGAGCACGCTTGTACTCAATAAGCTCCGTGGTGGCCTTCAAGTTGCTGCTGTAAAGGCGCCTGGTTTCGGTGACAGAAGAAAAGACATGCTTGGCGATATTGCTGTAATAGTAGGCGCTAAGTATGTAGTAAATGACGAGCTTGCTGTTAAGATGGAAGACATCGCTCTAAGCGATCTTGGTACTGCTAAGAG…
JN005744	Capreolus capreolus (roe deer)	Poland	2	roe deer	AAAGTTTAGGAGGTTCAAAAATGTCAAATACGGTAGTCACGGGTGAGGTATTAGATAAGTCTATTAGGGAGGTAGTACGCATCCTAGAAGATGCAGTTGGTTGTACTGCTGGTCCTAAAGGCCTCACTGTAGCGATTAGTAAGCCTTATGGGTCGCCAGAGATCACAAAGGATGGCTACAAGGTAATGAAGAGTATAAAGCCTGAAGAACCACTGGCTGCCGCTATAGCGAGCATCATTACTCAGAGTGCTTCTCAGTGCAATGATAAGGTGGGAGATGGAACTACTACATGCTCCATACTGACAGCAAAAGTGATTGAAGAAGTCTCAAAAGCGAAAGCTGCTGGATCTGATATTGTTAGCATAAAGAATGGTATTCTCAAGGCTAAGGAAGCGGTTC…
JN005743	Capreolus capreolus (roe deer)	Poland	2	roe deer	AAAGTTTAGGAGGTTCAAAAATGTCAAATACGGTAGTCACGGGTGAGGTATTAGATAAGTCTATTAGGGAGGTAGTACGCATCCTAGAAGATGCAGTTGGTTGTACTGCTGGTCCTAAAGGCCTCACTGTAGCGATTAGTAAGCCTTATGGGTCGCCAGAGATCACAAAGGATGGCTACAAGGTAATGAAGAGTATAAAGCCTGAAGAACCACTGGCTGCCGCTATAGCGAGCATCATTACTCAGAGTGCTTCTCAGTGCAATGATAAGGTGGGAGATGGAACTACTACATGCTCCATACTGACAGCAAAAGTGATTGAAGAAGTCTCAAAAGCGAAAGCTGCTGGATCTGATATTGTTAGCATAAAGAATGGTATTCTCAAGGCTAAGGAAGCGGTTC…
JN005747	Capreolus capreolus (roe deer)	Poland	2	roe deer	AGTTTAGGAGGTTCAAAAATGTCAAATACGGTAGTCACGGGTGAGGTATTAGATAAGTCTATTAGGGAGGTAGTACGCATCCTAGAAGATGCAGTTGGTTGTACTGCTGGTCCTAAAGGCCTCACTGTAGCGATTAGTAAGCCTTATGGGTCGCCAGAGATCACAAAGGATGGCTACAAGGTAATGAAGAGTATAAAGCCTGAAGAACCACTGGCTGCCGCTATAGCGAGCATCATTACTCAGAGTGCTTCTCAGTGTAATGATAAGGTGGGAGATGGAACTACTACATGCTCCATACTGACAGCAAAAGTGATTGAAGAAGTCTCAAAAGCGAAAGCTGCTGGATCTGATATTGTTAGCATAAAGAATGGTATTCTCAAGGCTAAGGAAGCGGTTCTT…
JN005746	Capreolus capreolus (roe deer)	Poland	2	roe deer	AGTTTAGGAGGTTCAAAAATGTCAAATACGGTAGTCACGGGTGAGGTATTAGATAAGTCTATTAGGGAGGTAGTACGCATCCTAGAAGATGCAGTTGGTTGTACTGCTGGTCCTAAAGGCCTCACTGTAGCGATTAGTAAGCCTTATGGGTCGCCAGAGATCACAAAGGATGGCTACAAGGTAATGAAGAGTATAAAGCCTGAAGAACCACTGGCTGCCGCTATAGCGAGCATCATTACTCAGAGTGCTTCTCAGTGTAATGATAAGGTGGGAGATGGAACTACTACATGCTCCATACTGACAGCAAAAGTGATTGAAGAAGTCTCAAAAGCGAAAGCTGCTGGATCTGATATTGTTAGCATAAAGAATGGTATTCTCAAGGCTAAGGAAGCGGTTCTT…
JN005745	Capreolus capreolus (roe deer)	Poland	2	roe deer	GGGAGATGGAACTACTACATGCTCCATACTGACAGCAAAAGTGATTGAAGAAGTCTCAAAAGCGAAAGCTGCTGGATCTGATATTGTTAGCATAAAGAATGGTATTCTCAAGGCTAAGGAAGCGGTTCTTACAGCGCTTATGTCTATGAGACGTGAAGTAGAAGAAGACGAAATTGCACAAGTTGCAACATTGTCTGCAAATGGAGACAAGAACATAGGAAGTAAGATTGCACAGTGTGTTAAAGAAGTCGGTAAAGACGGTGTTATAACTGTTGAAGAAAGCAAAGGCTTCAAGGATCTAGAAGTTGAAAAGACTGATGGTATGCAGTTTGATCGCGGATATCTTTCGCCTTACTTTGTTACAAATGCTGAAAAAATGCTGGTGGAATTTGAAAATCC…
DQ779568	Capreolus capreolus	Poland	2	roe deer	TTTAGGAGGTTCAAAAATGTCAAATACGGTAGTCACGGGTGAGGTATTAGATAAGTCTATTAGGGAGGTAGTACGCATCCTAGAAGATGCAGTTGGTTGTACTGCTGGTCCTAAAGGCCTCACTGTAGCGATTAGTAAGCCTTATGGGTCGCCAGAGATCACAAAGGATGGCTACAAGGTAATGAAGAGTATAAAGCCTGAAGAACCACTGGCTGCCGCTATAGCGAGCATCATTACTCAGAGTGCTTCTCAGTGTAATGATAAGGTGGGAGATGGAACTACTACATGCTCCATACTGACAGCAAAAGTGATTGAAGAAGTCTCAAAAGCGAAAGCTGCTGGATCTGATATTGTTAGCATAAAGAATGGTATTCTCAAGGCTAAGGAAGCGGTTCTTAC…
JN005748	Capreolus capreolus (roe deer)	Poland	1	roe deer	AGTTTAGGAGGTTCAAAAATGTCAAATACGGTAGTCACGGGTGAGGTATTAGATAAGTCTATTAGGGAGGTAGTACGCATCCTAGAAGATGCAGTTGGTTGTACTGCTGGTCCTAAAGGCCTCACTGTAGCGATTAGTAAGCCTTATGGGTCGCCAGAGATCACAAAGGATGGCTACAAGGTAATGAAGAGTATAAAGCCTGAAGAACCACTGGCTGCCGCTATAGCGAGCATCATTACTCAGAGTGCTTCTCAGTGTAATGATAAGGTGGGAGATGGAACTACTACATGCTCCATACTAACAGCAAAAGTGATTGAAGAAGTCTCAAAAGCGAAAGCTGCTGGATCTGATATTGTTAGCATAAAGAATGGTATTCTCAAGGCTAAGGAAGCGGTTCTC…
AF478559	roe deer ( Capreolus capreolus)	Slovenia	2	roe deer	TTATGCTACGGTTGTTTGTTCTATTGGTCTAAAGTTTAGGAGGTTCAAAAATGTCAAATACGGTAGTCACGGGTGAGGTATTAGATAAGTCTATTAGGGAGGTAGTACGCATCCTAGAAGATGCAGTTGGTTGTACTGCTGGTCCTAAAGGCCTCACTGTAGCGATTAGTAAGCCTTATGGGTCGCCAGAGATCACAAAGGATGGCTACAAGGTAATGAAGAGTATAAAGCCTGAAGAACCACTGGCTGCCGCTATAGCGAGCATCATTACTCAGAGTGCTTCTCAGTGTAATGATAAGGTGGGAGATGGAACTACTACATGCTCCATACTGACAGCAAAAGTGATTGAAGAAGTCTCAAAAGCGAAAGCTGCTGGATCTGATATTGTTAGCATAAAGA…
AF478551	roe deer ( Capreolus capreolus)	Slovenia	2	roe deer	TTATGCTACGGTTGTTTGTTCTATTGGTCTAAAGTTTAGGAGGTTCAAAAATGTCAAATACGGTAGTCACGGGTGAGGTATTAGATAAGTCTATTAGGGAGGTAGTACGCATCCTAGAAGATGCAGTTGGTTGTACTGCTGGTCCTAAAGGCCTCACTGTAGCGATTAGTAAGCCTTATGGGTCGCCAGAGATCACAAAGGATGGCTACAAGGTAATGAAGAGTATAAAGCCTGAAGAACCACTGGCTGCCGCTATAGCGAGCATCATTACTCAGAGTGCTTCTCAGTGTAATGATAAGGTGGGAGATGGAACTACTACATGCTCCATACTGACAGCAAAAGTGATTGAAGAAGTCTCAAAAGCGAAAGCTGCTGGATCTGATATTGTTAGCATAAAGA…
AF478560	roe deer ( Capreolus capreolus)	Slovenia	2	roe deer	TTATGCTACGGTTGTTTGTTCTATTGGTCTAAAGTTTAGGAGGTTCAAAAATGTCAAATACGGTAGTCACGGGTGAGGTATTAGATAAGTCTATTAGGGAGGTAGTACGCATCCTAGAAGATGCAGTTGGTTGTACTGCTGGTCCTAAAGGCCTCACTGTAGCGATTAGTAAGCCTTATGGGTCGCCAGAGATCACAAAGGATGGCTACAAGGTAATGAAGAGTATAAAGCCTGAAGAACCACTGGCTGCCGCTATAGCGAGCATCATTACTCAGAGTGCTTCTCAGTGTAATGATAAGGTGGGAGATGGAACTACTACATGCTCCATACTGACAGCAAAAGTGATTGAAGAAGTCTCAAAAGCGAAAGCTGCTGGATCTGATATTGTTAGCATAAAGA…
AF478556	roe deer ( Capreolus capreolus)	Slovenia	2	roe deer	TTATGCTACGGTTGTTTGTTCTATTGGTCTAAAGTTTAGGAGGTTCAAAAATGTCAAATACGGTAGTCACGGGTGAGGTATTAGATAAGTCTATTAGGGAGGTAGTACGCATCCTAGAAGATGCAGTTGGTTGTACTGCTGGTCCTAAAGGCCTCACTGTAGCGATTAGTAAGCCTTATGGGTCGCCAGAGATCACAAAGGATGGCTACAAGGTAATGAAGAGTATAAAGCCTGAAGAACCACTGGCTGCCGCTATAGCGAGCATCATTACTCAGAGTGCTTCTCAGTGTAATGATAAGGTGGGAGATGGAACTACTACATGCTCCATACTGACAGCAAAAGTGATTGAAGAAGTCTCAAAAGCGAAAGCTGCTGGATCTGATATTGTTAGCATAAAGA…
AF478564	roe deer ( Capreolus capreolus)	Slovenia	2	roe deer	TTATGCTACGGTTGTTTGTTCTATTGGTCTAAAGTTTAGGAGGTTCAAAAATGTCAAATACGGTAGTCACGGGTGAGGTATTAGATAAGTCTATTAGGGAGGTAGTACGCATCCTAGAAGATGCAGTTGGTTGTACTGCTGGTCCTAAAGGCCTCACTGTAGCGATTAGTAAGCCTTATGGGTCGCCAGAGATCACAAAGGATGGCTACAAGGTAATGAAGAGTATAAAGCCTGAAGAACCACTGGCTGCCGCTATAGCGAGCATCATTACTCAGAGTGCTTCTCAGTGTAATGATAAGGTGGGAGATGGAACTACTACATGCTCCATACTGACAGCAAAAGTGATTGAAGAAGTCTCAAAAGCGAAAGCTGCTGGATCTGATATTGTTAGCATAAAGA…
AF478555	roe deer ( Capreolus capreolus)	Slovenia	2	roe deer	TTATGCTACGGTTGTTTGTTCTATTGGTCTAAAGTTTAGGAGGTTCAAAAATGTCAAATACGGTAGTCACGGGTGAGGTATTAGATAAGTCTATTAGGGAGGTAGTACGCATCCTAGAAGATGCAGTTGGTTGTACTGCTGGTCCTAAAGGCCTCACTGTAGCGATTAGTAAGCCTTATGGGTCGCCAGAGATCACAAAGGATGGCTACAAGGTAATGAAGAGTATAAAGCCTGAAGAACCACTGGCTGCCGCTATAGCGAGCATCATTACTCAGAGTGCTTCTCAGTGTAATGATAAGGTGGGAGATGGAACTACTACATGCTCCATACTGACAGCAAAAGTGATTGAAGAAGTCTCAAAAGCGAAAGCTGCTGGATCTGATATTGTTAGCATAAAGA…
AF478554	roe deer ( Capreolus capreolus)	Slovenia	2	roe deer	TTATGCTACGGTTGTTTGTTCTATTGGTCTAAAGTTTAGGAGGTTCAAAAATGTCAAATACGGTAGTCACGGGTGAGGTATTAGATAAGTCTATTAGGGAGGTAGTACGCATCCTAGAAGATGCAGTTGGTTGTACTGCTGGTCCTAAAGGCCTCACTGTAGCGATTAGTAAGCCTTATGGGTCGCCAGAGATCACAAAGGATGGCTACAAGGTAATGAAGAGTATAAAGCCTGAAGAACCACTGGCTGCCGCTATAGCGAGCATCATTACTCAGAGTGCTTCTCAGTGTAATGATAAGGTGGGAGATGGAACTACTACATGCTCCATACTGACAGCAAAAGTGATTGAAGAAGTCTCAAAAGCGAAAGCTGCTGGATCTGATATTGTTAGCATAAAGA…
AF478561	roe deer ( Capreolus capreolus)	Slovenia	1	roe deer	TTATGCTACGGTTGTTTGTTCTATTGGTCTAAAGTTTAGGAGGTTCAAAAATGTCAAATACGGTAGTCACGGGTGAGGTATTAGATAAGTCTATTAGGGAGGTAGTACGCATCCTAGAAGATGCAGTTGGTTGTACTGCTGGTCCTAAAGGCCTCACTGTAGCGATTAGTAAGCCTTATGGGTCGCCAGAGATCACAAAGGATGGCTACAAGGTAATGAAGAGTATAAAGCCTGAAGAACCACTGGCTGCCGCTATAGCGAGCATCATTACTCAGAGTGCTTCTCAGTGTAATGATAAGGTGGGAGATGGAACTACTACATGCTCCATACTAACAGCAAAAGTGATTGAAGAAGTCTCAAAAGCGAAAGCTGCTGGATCTGATATTGTTAGCATAAAGA…
AF478558	roe deer ( Capreolus capreolus)	Slovenia	1	roe deer	TTATGCTACGGTTGTTTGTTCTATTGGTCTAAAGTTTAGGAGGTTCAAAAATGTCAAATACGGTAGTCACGGGTGAGGTATTAGATAAGTCTATTAGGGAGGTAGTACGCATCCTAGAAGATGCAGTTGGTTGTACTGCTGGTCCTAAAGGCCTCACTGTAGCGATTAGTAAGCCTTATGGGTCGCCAGAGATCACAAAGGATGGCTACAAGGTAATGAAGAGTATAAAGCCTGAAGAACCACTGGCTGCCGCTATAGCGAGCATCATTACTCAGAGTGCTTCTCAGTGTAATGATAAGGTGGGAGATGGAACTACTACATGCTCCATACTAACAGCAAAAGTGATTGAAGAAGTCTCAAAAGCGAAAGCTGCTGGATCTGATATTGTTAGCATAAAGA…
EU860089	sheep	France	1	goat/sheep	AGGAAGCATAGTCTTATGCTACGGTTGTTTGTTCTATTGGTCTAAAGTTTAGGAGGTTCAAAAATGTCAAATACGGTAGTCACGGGTGAGGTATTAGATAAGTCTATTAGGGAGGTAGTACGCATCCTAGAAGATGCAGTTGGTTGTACTGCTGGTCCTAAAGGCCTCACTGTAGCGATTAGTAAGCCTTATGGGTCGCCAGAGATCACAAAGGATGGCTACAAGGTAATGAAGAGTATAAAGCCTGAAGAACCACTGGCTGCCGCTATAGCGAGCATCATTACTCAGAGTGCTTCTCAGTGTAATGATAAGGTGGGAGATGGAACTACTACATGCTCCATACTAACAGCAAAAGTGATTGAAGAAGTCTCAAAAGCGAAAGCTGCTGGATCTGATATT…
EU860088	sheep	France	1	goat/sheep	ATGAGACGTGAAGTAGAAGAAGACGAAATTGCACAAGTTGCAACATTGTCTGCAAATGGAGACAAGAACATAGGAAGTAAGATTGCACAGTGTGTTAAAGAAGTCGGTAAAGACGGTGTTATAACTGTTGAAGAAAGCAAAGGCTTCAAGGATCTAGAAGTTGAAAAGACTGATGGTATGCAGTTTGATCGCGGATATCTTTCGCCTTACTTTGTTACAAATGCTGAAAAAATGCTGGTGGAATTTGAAAATCCATACATATTCCTTACTGAAAAGAAGATTAATCTTGTACAAAGCATTCTACCAATCTTAGAAAACGTTGCACGGTCTGGAAGACCATTGCTCATCATAGCTGAAGACGTTGAAGGTGAAGCTCTTAGCACGCTTGTACTCAATAAG…
KF031387	sheep	Italy	2	goat/sheep	GAGGTATTAGATAAGTCTATTAGGGAGGTAGTACGCATCCTAGAAGATGCAGTTGGTTGTACTGCTGGTCCTAAAGGCCTCACTGTAGCGATTAGTAAGCCTTATGGGTCGCCAGAGATCACAAAGGATGGCTACAAGGTAATGAAGAGTATAAAGCCTGAAGAACCACTGGCTGCCGCTATAGCGAGCATCATTACTCAGAGTGCTTCTCAGTGTAATGATAAGGTGGGAGATGGAACTACTACATGCTCCATACTGACAGCAAAAGTGATTGAAGAAGTCTCAAAAGCGAAAGCTGCTGGATCTGATATTGTTAGCATAAAGAATGGTATTCTCAAGGCTAAGGAAGCGGTTCTTACAGCGCTTATGTCTATGAGACGTGAAGTAGAAGAAGACGAA…
sheepVp73	Sheep	Netherlands	1	goat/sheep	GGTATGCAGTTTGATCGCGGATATCTTTCGCCTTACTTTGTTACAAATGCTGAAAAAATGCTGGTGGAATTTGAAAATCCATACATATTCCTTACTGAAAAGAAGATTAATCTTGTACAAAGCATTCTACCAATCTTAGAAAACGTTGCACGGTCTGGAAGACCATTGCTCATCATAGCTGAAGACGTTGAAGGTGAAGCTCTGAGCACGCTTGTACTCAATAAGCTCCGTGGTGGCCTTCAAGTTGCTGCTGTAAAGGCGCCTGGTTTCGGTGACAGAAGAAAAGACATGCTTGGCGATATTGCTGTAATAGTAGGTGCTAAGTATGTAGTAAATGACGAGCTTGCTGTTAAGATGGAAGATATCGCTCTAAGCGATTTGGGTACTGCTAAGAGCGTA…
sheepVp71	Sheep	Netherlands	1	goat/sheep	AGTTTGATCGCGGATATCTTTCGCCTTACTTTGTTACAAATGCTGAAAAAATGCTGGTGGAATTTGAAAATCCATACATATTCCTTACTGAAAAGAAGATTAATCTTGTACAAAGCATTCTACCAATCTTAGAAAACGTTGCACGGTCTGGAAGACCATTGCTCATCATAGCTGAAGACGTTGAAGGTGAAGCTCTGAGCACGCTTGTACTCAATAAGCTCCGTGGTGGCCTTCAAGTTGCTGCTGTAAAGGCGCCTGGTTTCGGTGACAGAAGAAAAGACATGCTTGGCGATATTGCTGTAATAGTAGGTGCTAAGTATGTAGTAAATGACGAGCTTGCTGTTAAGATGGAAGATATCGCTCTAAGCGATTTGGGTACTGCTAAGAGCGTACGCATCA…
sheepVp74	Sheep	Netherlands	1	goat/sheep	AGTTTGATCGCGGATATCTTTCGCCTTACTTTGTTACAAATGCTGAAAAAATGCTGGTGGAATTTGAAAATCCATACATATTCCTTACTGAAAAGAAGATTAATCTTGTACAAAGCATTCTACCAATCTTAGAAAACGTTGCACGGTCTGGAAGACCATTGCTCATCATAGCTGAAGACGTTGAAGGTGAAGCTCTGAGCACGCTTGTACTCAATAAGCTCCGTGGTGGCCTTCAAGTTGCTGCTGTAAAGGCGCCTGGTTTCGGTGACAGAAGAAAAGACATGCTTGGCGATATTGCTGTAATAGTAGGTGCTAAGTATGTAGTAAATGACGAGCTTGCTGTTAAGATGGAAGATATCGCTCTAAGCGATTTGGGTACTGCTAAGAGCGTACGCATCA…
sheepVp40	Sheep	Netherlands	1	goat/sheep	AGTTTGATCGCGGATATCTTTCGCCTTACTTTGTTACAAATGCTGAAAAAATGCTGGTGGAATTTGAAAATCCATACATATTCCTTACTGAAAAGAAGATTAATCTTGTACAAAGCATTCTACCAATCTTAGAAAACGTTGCACGGTCTGGAAGACCATTGCTCATCATAGCTGAAGACGTTGAAGGTGAAGCTCTTAGCACGCTTGTACTCAATAAGCTCCGTGGTGGCCTTCAAGTTGCTGCTGTAAAGGCGCCTGGTTTTGGTGACAGGAGAAAAGACATGCTTGGCGATATTGCTGTAATAGTAGGCGCTAAGTATGTAGTAAATGACGAGCTTGCTGTTAAGATGGAAGATATCGCTCTAAGCGATCTTGGTACTGCTAAGAGCGTACGCATCA…
sheepVp82	Sheep	Netherlands	1	goat/sheep	ATCGCGGATATCTTTCGCCTTACTTTGTTACAAATGCTGAAAAAATGCTGGTGGAATTTGAAAATCCATACATATTCCTTACTGAAAAGAAGATTAATCTTGTACAAAGCATTCTACCAATCTTAGAAAACGTTGCACGGTCTGGAAGACCATTGCTCATCATAGCTGAAGACGTTGAAGGTGAAGCTCTTAGCACGCTTGTACTCAATAAGCTCCGTGGTGGCCTTCAAGTTGCTGCTGTAAAGGCGCCTGGTTTTGGTGACAGGAGAAAAGACATGCTTGGCGATATTGCTGTAATAGTAGGCGCTAAGTATGTAGTAAATGACGAGCTTGCTGTTAAGATGGAAGATATCGCTCTAAGCGATCTTGGTACTGCTAAGAGCGTACGCATCACAAAAG…
sheepVp51	Sheep	Netherlands	1	goat/sheep	GGTATGCAGTTTGATCGCGGATATCTTTCGCCTTACTTTGTTACAAATGCTGAAAAAATGCTGGTGGAATTTGAAAATCCATACATATTCCTTACTGAAAAGAAGATTAATCTTGTACAAAGCATTCTACCAATCTTAGAAAACGTTGCACGGTCTGGAAGACCATTGCTCATCATAGCTGAAGACGTTGAAGGTGAAGCTCTTAGCACGCTTGTACTCAATAAGCTCCGTGGTGGCCTTCAAGTTGCTGCTGTAAAGGCGCCTGGTTTTGGTGACAGGAGAAAAGACATGCTTGGCGATATTGCTGTAATAGTAGGCGCTAAGTATGTAGTAAATGACGAGCTTGCTGTTAAGATGGAAGATATCGCTCTAAGCGATCTTGGTACTGCTAAGAGCGTA…
sheepVp37	Sheep	Netherlands	1	goat/sheep	TGATGGTATGCAGTTTGATCGCGGATATCTTTCGCCTTACTTTGTTACAAATGCTGAAAAAATGCTGGTGGAATTTGAAAATCCATACATATTCCTTACTGAAAAGAAGATTAATCTTGTACAAAGCATTCTACCAATCTTAGAAAACGTTGCACGGTCTGGAAGACCATTGCTCATCATAGCTGAAGACGTTGAAGGTGAAGCTCTTAGCACGCTTGTACTCAATAAGCTCCGTGGTGGCCTTCAAGTTGCTGCTGTAAAGGCGCCTGGTTTTGGTGACAGGAGAAAAGACATGCTTGGCGATATTGCTGTAATAGTAGGCGCTAAGTATGTAGTAAATGACGAGCTTGCTGTTAAGATGGAAGATATCGCTCTAAGCGATCTTGGTACTGCTAAGAG…
sheepVp64	Sheep	Netherlands	1	goat/sheep	GTTTGATCGCGGATATCTTTCGCCTTACTTTGTTACAAATGCTGAAAAAATGCTGGTGGAATTTGAAAATCCATACATATTCCTTACTGAAAAGAAGATTAATCTTGTACAAAGCATTCTACCAATCTTAGAAAACGTTGCACGGTCTGGAAGACCATTGCTCATCATAGCTGAAGACGTTGAAGGTGAAGCTCTGAGCACGCTTGTACTCAATAAGCTCCGTGGTGGCCTTCAAGTTGCTGCTGTAAAGGCGCCTGGTTTCGGTGACAGGAGAAAAGACATGCTTGGCGATATTGCTGTAATAGTAGGCGCTAAGTATGTAGTAAATGACGAGCTTGCTGTTAAGATGGAAGATATCGCTCTAAGCGATCTTGGTACTGCTAAGAGCGTACGCATCAC…
sheepVp68	Sheep	Netherlands	1	goat/sheep	TGATCGCGGATATCTTTCGCCTTACTTTGTTACAAATGCTGAAAAAATGCTGGTGGAATTTGAAAATCCATACATATTCCTTACTGAAAAGAAGATTAATCTTGTACAAAGCATTCTACCAATCTTAGAAAACGTTGCACGGTCTGGAAGACCATTGCTCATCATAGCTGAAGACGTTGAAGGTGAAGCTCTGAGCACGCTTGTACTCAATAAGCTCCGTGGTGGCCTTCAAGTTGCTGCTGTAAAGGCGCCTGGTTTCGGTGACAGGAGAAAAGACATGCTTGGCGATATTGCTGTAATAGTAGGCGCTAAGTATGTAGTAAATGACGAGCTTGCTGTTAAGATGGAAGATATCGCTCTAAGCGATCTTGGTACTGCTAAGAGCGTACGCATCACAAA…
sheepVp254	Sheep	Netherlands	1	goat/sheep	TGATCGCGGATATCTTTCGCCTTACTTTGTTACAAATGCTGAAAAAATGCTGGTGGAATTTGAAAATCCATACATATTCCTTACTGAAAAGAAGATTAATCTTGTACAAAGCATTCTACCAATCTTAGAAAACGTTGCACGGTCTGGAAGACCATTGCTCATCATAGCTGAAGACGTTGAAGGTGAAGCTCTGAGCACGCTTGTACTCAATAAGCTCCGTGGTGGCCTTCAAGTTGCTGCTGTAAAGGCGCCTGGTTTTGGTGACAGGAGAAAAGACATGCTTGGCGATATTGCTGTAATAGTAGGCGCTAAGTATGTAGTAAATGACGAGCTTGCTGTTAAGATGGAAGACATCGCTCTAAGCGATCTTGGTACTGCTAAGAGCGTACGCATCACAAA…
sheepVp194	Sheep	Netherlands	1	goat/sheep	TGATCGCGGATATCTTTCGCCTTACTTTGTTACAAATGCTGAAAAAATGCTGGTGGAATTTGAAAATCCATACATATTCCTTACTGAAAAGAAGATTAATCTTGTACAAAGCATTCTACCAATCTTAGAAAACGTTGCACGGTCTGGAAGACCATTGCTCATCATAGCTGAAGACGTTGAAGGTGAAGCTCTGAGCACGCTTGTACTCAATAAGCTCCGTGGTGGCCTTCAAGTTGCTGCTGTAAAGGCGCCTGGTTTCGGTGACAGGAGAAAAGACATGCTTGGCGATATTGCTGTAATAGTAGGCGCTAAGTATGTAGTAAATGACGAGCTTGCTGTTAAGATGGAAGACATCGCTCTAAGCGATCTTGGTACTGCTAAGAGCGTACGCATCACAAA…
AF548385	sheep	Norway	1	goat/sheep	TTATGCTACGGTTGTTTGTTCTATTGGTCTAAAGTTTAGGAGGTTCAAAAATGTCAAATACGGTAGTCACGGGTGAGGTATTAGATAAGTCTATTAGGGAGGTAGTACGCATCCTAGAAGATGCAGTTGGTTGTACTGCTGGTCCTAAAGGCCTCACTGTAGCGATTAGTAAGCCTTATGGGTCGCCAGAGATCACAAAGGATGGCTACAAGGTAATGAAGAGTATAAAGCCTGAAGAACCACTGGCTGCCGCTATAGCGAGCATCATTACTCAGAGTGCTTCTCAGTGTAATGATAAGGTGGGAGATGGAACTACTACATGCTCCATACTAACAGCAAAAGTGATTGAAGAAGTCTCAAAAGCGAAAGCTGCTGGATCTGATATTGTTAGCATAAAGA…
AF548386	sheep	Norway	1	goat/sheep	TTATGCTACGGTTGTTTGTTCTATTGGTCTAAAGTTTAGGAGGTTCAAAAATGTCAAATACGGTAGTCACGGGTGAGGTATTAGATAAGTCTATTAGGGAGGTAGTACGCATCCTAGAAGATGCAGTTGGTTGTACTGCTGGTCCTAAAGGCCTCACTGTAGCGATTAGTAAGCCTTATGGGTCGCCAGAGATCACAAAGGATGGCTACAAGGTAATGAAGAGTATAAAGCCTGAAGAACCACTGGCTGCCGCTATAGCGAGCATCATTACTCAGAGTGCTTCTCAGTGTAATGATAAGGTGGGAGATGGAACTACTACATGCTCCATACTAACAGCAAAAGTGATTGAAGAAGTCTCAAAAGCGAAAGCTGCTGGATCTGATATTGTTAGCATAAAGA…
U96730	sheep	united kindgdom	1	goat/sheep	GCTAAGGAAGCATAGTCTTATGCTACGGTTGTTTGTTCTATTGGTCTAAAGTTTAGGAGGTTCAAAAATGTCAAATACGGTAGTCACGGGTGAGGTATTAGATAAGTCTATTAGGGAGGTAGTACGCATCCTAGAAGATGCAGTTGGTTGTACTGCTGGTCCTAAAGGCCTCACTGTAGCGATTAGTAAGCCTTATGGGTCGCCAGAGATCACAAAGGATGGCTACAAGGTAATGAAGAGTATAAAGCCTGAAGAACCACTGGCTGCCGCTATAGCGAGCATCATTACTCAGAGTGCTTCTCAGTGTAATGATAAGGTGGGAGATGGAACTACTACATGCTCCATACTAACAGCAAAAGTGATTGAAGAAGTCTCAAAAGCGAAAGCTGCTGGATCTGA…
EU860090	ruminant	France	1	goat/sheep	ATGTCAAATACGGTAGTCACGGGTGAGGTATTAGATAAGTCTATTAGGGAGGTAGTACGCATCCTAGAAGATGCAGTTGGTTGTACTGCTGGTCCTAAAGGCCTCACTGTAGCGATTAGTAAGCCTTATGGGTCGCCAGAGATCACAAAGGATGGCTACAAGGTAATGAAGAGTATAAAGCCTGAAGAACCACTGGCTGCCGCTATAGCGAGCATCATTACTCAGAGTGCTTCTCAGTGTAATGATAAGGTGGGAGATGGAACTACTACATGCTCCATACTAACGGCAAAAGTGATTGAAGAAGTCTCAAAAGCGAAAGCTGCTGGATCTGATATTGTTAGCATAAAGAATGGTATTCTCAAGGCTAAGGAAGCGGTTCTTACAGCGCTTATGTCTATG…
wildboar497	Wild boar	Netherlands	1	wild boar	TGATCGCGGATATCTTTCGCCTTACTTTGTTACAAATGCTGAAAAAATGCTGGTGGAATTTGAAAATCCATACATATTCCTTACTGAAAAGAAGATTAATCTTGTACAAAGCATTCTACCAATCTTAGAAAACGTTGCACGGTCTGGAAGACCATTGCTCATCATAGCTGAAGACGTTGAAGGTGAAGCTCTTAGCACGCTTGTACTCAATAAGCTCCGTGGTGGCCTTCAAGTTGCTGCTGTAAAGGCGCCTGGTTTTGGTGACAGGAGAAAAGACATGCTTGGCGATATTGCTGTAATAGTAGGCGCTAAGTATGTAGTAAATGACGAGCTTGCTGTTAAGATGGAAGATATCGCTCTAAGCGATCTTGGTACTGCTAAGAGCGTACGCATCACAAA…
wildboar505	Wild boar	Netherlands	1	wild boar	TTGTTACAAATGCTGAAAAAATGCTGGTGGAATTTGAAAATCCATACATATTCCTTACTGAAAAGAAGATTAATCTTGTACAAAGCATTCTACCAATCTTAGAAAACGTTGCACGGTCTGGAAGACCATTGCTCATCATAGCTGAAGACGTTGAAGGTGAAGCTCTGAGCACGCTTGTACTCAATAAGCTCCGTGGTGGCCTTCAAGTTGCTGCTGTAAAGGCGCCTGGTTTTGGTGACAGGAGAAAAGACATGCTTGGCGATATTGCTGTAATAGTAGGCGCTAAGTATGTAGTAAATGACGAGCTTGCTGTTAAGATGGAAGATATCGCTCTAAGCGATCTTGGTACTGCTAAGAGCGTACGCATCACAAAAGACGCAACTACTATCATAGGTAGTG…
EU184703	wild boar	Slovenia	1	wild boar	TTATGCTACGGTTGTTTGTTCTATTGGTCTAAAGTTTAGGAGGTTCAAAAATGTCAAATACGGTAGTCACGGGTGAGGTATTAGATAAGTCTATTAGGGAAGTAGTACGCATCCTAGAAGATGCAGTTGGTTGTACTGCTGGTCCTAAAGGCCTCACTGTAGCGATTAGTAAGCCTTATGGGTCGCCAGAGATCACAAAGGATGGCTACAAGGTAATGAAGAGTATAAAGCCTGAAGAACCACTGGCTGCCGCTATAGCGAGCATCATTACTCAGAGTGCTTCTCAGTGTAATGATAAGGTGGGAGATGGAACTACTACATGCTCCATACTAACAGCAAAAGTGATTGAAGAAGTCTCAAAAGCGAAAGCTGCTGGATCTGATATTGTTAGCATAAAGA…
